# Supplementary material for: [4′-(4-Amino­phen­yl)-2,2′:6′,2′′-terpyridine]­chloridopalladium(II) chloride
Source: Acta Crystallogr Sect E Struct Rep Online. 2011 May 20;67(Pt 6):m773–4. doi: 10.1107/S1600536811018125 (PMC3120294; doi:10.1107/S1600536811018125)
Supplement: Supplementary file 1 [file e-67-0m773-sup1.cif]

##############################################################################
#                                                                            #
# This CIF contains the data in a paper accepted for publication in          #
# Acta Crystallographica Section E. It conforms to the requirements of       #
# Notes for Authors for Acta Crystallographica Section E, and has been       #
# peer reviewed under the auspices of the IUCr Commission on Journals.       #
#                                                                            #
# Full details of the Crystallographic Information File format               #
# are given in the paper "The Crystallographic Information File (CIF):       #
# a New Standard Archive File for Crystallography" by S. R. Hall, F. H.      #
# Allen and I. D. Brown [Acta Cryst. (1991), A47, 655-685].                  #
#                                                                            #
# The current version of the core CIF dictionary is obtainable from          #
# ftp://ftp.iucr.org/pub/cif_core.dic.                                       #
#                                                                            #
# Software is freely available for graphical display of the structure(s)     #
# in this CIF. For information consult the CIF software page                 #
# http://www.iucr.org/resources/cif/software.                                #
#                                                                            #
# This file may be used for bona fide research purposes within the           #
# scientific community so long as proper attribution is given to the journal # 
# article from which it was obtained.                                        #
#                                                                            #
##############################################################################
data_global
_audit_creation_method     SHELXL-97
_journal_date_recd_electronic     2011-05-12
_journal_date_accepted     2011-05-12
_journal_name_full     'Acta Crystallographica, Section E'
_journal_year     2011
_journal_volume     67
_journal_issue      6
_journal_page_first     m773
_journal_page_last     m774
_journal_paper_category     QM
_journal_coeditor_code     HB5880
_publ_contact_author_name     ' Edward RT Tiekink '
_publ_contact_author_address
;
Department of Chemistry, University of Malaya,
50603 Kuala Lumpur, Malaysia
;
_publ_contact_author_email
;
edward.tiekink@gmail.com
;
_publ_contact_author_fax     ' (65) 6790 9801 '
_publ_contact_author_phone     ' (65) 6790 6775 '
_publ_section_title
;
[4'-(4-Aminophenyl)-2,2':6',2''-terpyridine]chloridopalladium(II) chloride
;
loop_
    _publ_author_name
    _publ_author_footnote
    _publ_author_address
    'John C. Thomas ' .
;
Department of Chemistry, The University of Texas at San Antonio
One UTSA Circle, San Antonio, Texas 78249, USA
;
    'Tiekink, Edward R. T.' .
;
Department of Chemistry, University of Malaya,
50603 Kuala Lumpur, Malaysia
;
    'Judith A. Walmsley '
;
Additional correspondence author, e-mail: judith.walmsley@utsa.edu.
;
;
Department of Chemistry, The University of Texas at San Antonio
One UTSA Circle, San Antonio, Texas 78249, USA
;
data_I
_audit_creation_method     SHELXL-97
_chemical_name_systematic
;
[4'-(4-Aminophenyl)-2,2':6',2''-terpyridine]chloridopalladium(II) chloride
;
_chemical_name_common     ?
_chemical_formula_moiety     'C21 H16 Cl N4 Pd +, Cl -'
_chemical_formula_sum     'C21 H16 Cl2 N4 Pd'
_chemical_formula_iupac     '[Pd Cl (C21 H16 N4)] Cl'
_chemical_formula_weight     501.68
_chemical_melting_point     ?
_symmetry_cell_setting     monoclinic
_symmetry_space_group_name_H-M     'P 21/n'
_symmetry_space_group_name_Hall     '-P 2yn'
loop_
    _symmetry_equiv_pos_as_xyz
    'x, y, z'
    '-x+1/2, y+1/2, -z+1/2'
    '-x, -y, -z'
    'x-1/2, -y-1/2, z-1/2'
_cell_length_a     10.853(3)
_cell_length_b     13.151(3)
_cell_length_c     13.654(3)
_cell_angle_alpha     90.00
_cell_angle_beta     105.215(6)
_cell_angle_gamma     90.00
_cell_volume     1880.5(7)
_cell_formula_units_Z     4
_cell_measurement_reflns_used     7657
_cell_measurement_theta_min     2.1
_cell_measurement_theta_max     30.3
_cell_measurement_temperature     98(2)
_exptl_crystal_description     'prism'
_exptl_crystal_colour     'red'
_exptl_crystal_size_max     0.10
_exptl_crystal_size_mid     0.04
_exptl_crystal_size_min     0.04
_exptl_crystal_density_diffrn     1.772
_exptl_crystal_density_meas     ?
_exptl_crystal_density_method     'not measured'
_exptl_crystal_F_000     1000
_exptl_absorpt_coefficient_mu     1.286
_exptl_absorpt_correction_type     multi-scan
_exptl_absorpt_process_details     '(ABSCOR; Higashi, 1995)'
_exptl_absorpt_correction_T_min     0.412
_exptl_absorpt_correction_T_max     1
_exptl_special_details
;
;
_diffrn_ambient_temperature     98(2)
_diffrn_radiation_type     MoK\a
_diffrn_radiation_wavelength     0.71070
_diffrn_radiation_source     'fine-focus sealed tube'
_diffrn_radiation_monochromator     graphite
_diffrn_measurement_device_type     'Rigaku AFC12/SATURN724'
_diffrn_measurement_method     \w
_diffrn_detector_area_resol_mean     ?
_diffrn_reflns_number     15599
_diffrn_reflns_av_R_equivalents     0.0794
_diffrn_reflns_av_sigmaI/netI     0.0639
_diffrn_reflns_theta_min     2.14
_diffrn_reflns_theta_max     25.00
_diffrn_reflns_theta_full     25.00
_diffrn_measured_fraction_theta_max     0.998
_diffrn_measured_fraction_theta_full     0.998
_diffrn_reflns_limit_h_min     -12
_diffrn_reflns_limit_h_max     11
_diffrn_reflns_limit_k_min     -15
_diffrn_reflns_limit_k_max     15
_diffrn_reflns_limit_l_min     -16
_diffrn_reflns_limit_l_max     16
_diffrn_standards_number     0
_diffrn_standards_interval_count     0
_diffrn_standards_interval_time     ?
_diffrn_standards_decay_%     '< 1'
_refine_special_details
;
Refinement of <i>F</i>^2^ against ALL reflections. The weighted <i>R</i>-factor
<i>wR</i> and goodness of fit <i>S</i> are based on <i>F</i>^2^, conventional
<i>R</i>-factors <i>R</i> are based on <i>F</i>, with <i>F</i> set to zero for
negative <i>F</i>^2^. The threshold expression of <i>F</i>^2^ >
\s(<i>F</i>^2^) is used only for calculating <i>R</i>-factors(gt) <i>etc</i>.
and is not relevant to the choice of reflections for refinement.
<i>R</i>-factors based on <i>F</i>^2^ are statistically about twice as large
as those based on <i>F</i>, and <i>R</i>- factors based on ALL data will be
even larger.
;
_reflns_number_total     3296
_reflns_number_gt     2809
_reflns_threshold_expression     I>2\s(I)
_refine_ls_structure_factor_coef     Fsqd
_refine_ls_matrix_type     full
_refine_ls_R_factor_all     0.1148
_refine_ls_R_factor_gt     0.0978
_refine_ls_wR_factor_gt     0.2237
_refine_ls_wR_factor_ref     0.2393
_refine_ls_goodness_of_fit_ref     1.162
_refine_ls_restrained_S_all     1.161
_refine_ls_number_reflns     3296
_refine_ls_number_parameters     259
_refine_ls_number_restraints     3
_refine_ls_hydrogen_treatment     mixed
_refine_ls_weighting_scheme     calc
_refine_ls_weighting_details
        'calc w=1/[\s^2^(Fo^2^)+(0.0940P)^2^+20.7984P] where P=(Fo^2^+2Fc^2^)/3'
_atom_sites_solution_hydrogens     geom
_atom_sites_solution_primary     direct
_atom_sites_solution_secondary     difmap
_refine_ls_shift/su_max     0.000
_refine_ls_shift/su_mean     0.000
_refine_diff_density_max     3.594
_refine_diff_density_min     -2.153
_refine_ls_extinction_method     none
_refine_ls_extinction_coef     ?
loop_
    _atom_type_symbol
    _atom_type_description
    _atom_type_scat_dispersion_real
    _atom_type_scat_dispersion_imag
    _atom_type_scat_source
    'C' 'C' 0.0033 0.0016
                         'International Tables Vol C Tables 4.2.6.8 and 6.1.1.4'
    'H' 'H' 0.0000 0.0000
                         'International Tables Vol C Tables 4.2.6.8 and 6.1.1.4'
    'Cl' 'Cl' 0.1484 0.1585
                         'International Tables Vol C Tables 4.2.6.8 and 6.1.1.4'
    'N' 'N' 0.0061 0.0033
                         'International Tables Vol C Tables 4.2.6.8 and 6.1.1.4'
    'Pd' 'Pd' -0.9988 1.0072
                         'International Tables Vol C Tables 4.2.6.8 and 6.1.1.4'
_computing_data_collection
;
CrystalClear (Molecular Structure Corporation & Rigaku, 2005)
;
_computing_cell_refinement
                 'CrystalClear (Molecular Structure Corporation & Rigaku, 2005)'
_computing_data_reduction
                 'CrystalClear (Molecular Structure Corporation & Rigaku, 2005)'
_computing_structure_solution
                               'PATTY in DIRDIF (Beurskens <i>et al.</i>, 1992)'
_computing_structure_refinement     'SHELXL97 (Sheldrick, 2008)'
_computing_molecular_graphics
                      'ORTEP-3 (Farrugia, 1997) and DIAMOND (Brandenburg, 2006)'
_computing_publication_material     'publCIF (Westrip, 2010)'
loop_
    _atom_site_type_symbol
    _atom_site_label
    _atom_site_fract_x
    _atom_site_fract_y
    _atom_site_fract_z
    _atom_site_U_iso_or_equiv
    _atom_site_adp_type
    _atom_site_calc_flag
    _atom_site_refinement_flags
    _atom_site_occupancy
    _atom_site_symmetry_multiplicity
    _atom_site_disorder_assembly
    _atom_site_disorder_group
    Pd Pd 0.52238(8) 0.61084(7) -0.12448(6) 0.0406(4) Uani d . 1 1 . .
    Cl Cl1 0.3256(3) 0.6393(3) -0.2332(2) 0.0602(9) Uani d . 1 1 . .
    Cl Cl2 1.5657(3) 0.6930(2) 0.4574(2) 0.0521(8) Uani d . 1 1 . .
    N N1 0.5776(9) 0.7570(7) -0.0888(7) 0.042(2) Uani d . 1 1 . .
    N N2 0.6866(8) 0.5872(7) -0.0316(6) 0.037(2) Uani d . 1 1 . .
    N N3 0.5215(8) 0.4571(7) -0.1273(6) 0.038(2) Uani d . 1 1 . .
    N N4 1.4174(9) 0.4831(8) 0.3621(7) 0.044(2) Uani d D 1 1 . .
    H H1N 1.469(9) 0.534(5) 0.387(7) 0.053 Uiso d D 1 1 . .
    H H2N 1.428(11) 0.435(5) 0.408(6) 0.053 Uiso d D 1 1 . .
    C C1 0.5076(12) 0.8421(10) -0.1202(9) 0.051(3) Uani d . 1 1 . .
    H H1 0.4249 0.8365 -0.1656 0.061 Uiso calc R 1 1 . .
    C C2 0.5559(14) 0.9367(9) -0.0865(10) 0.053(3) Uani d . 1 1 . .
    H H2 0.5049 0.9954 -0.1074 0.063 Uiso calc R 1 1 . .
    C C3 0.6765(15) 0.9472(10) -0.0233(10) 0.057(4) Uani d . 1 1 . .
    H H3 0.7108 1.0125 -0.0021 0.068 Uiso calc R 1 1 . .
    C C4 0.7472(13) 0.8592(8) 0.0090(9) 0.047(3) Uani d . 1 1 . .
    H H4 0.8303 0.8637 0.0539 0.056 Uiso calc R 1 1 . .
    C C5 0.6961(11) 0.7660(8) -0.0245(8) 0.040(3) Uani d . 1 1 . .
    C C6 0.7595(11) 0.6664(8) 0.0078(8) 0.037(2) Uani d . 1 1 . .
    C C7 0.8789(11) 0.6510(8) 0.0711(8) 0.038(3) Uani d . 1 1 . .
    H H7 0.9300 0.7078 0.0993 0.045 Uiso calc R 1 1 . .
    C C8 0.9263(10) 0.5522(7) 0.0949(8) 0.033(2) Uani d . 1 1 . .
    C C9 0.8437(10) 0.4710(8) 0.0530(7) 0.032(2) Uani d . 1 1 . .
    H H9 0.8708 0.4029 0.0690 0.038 Uiso calc R 1 1 . .
    C C10 0.7247(10) 0.4895(8) -0.0106(8) 0.035(2) Uani d . 1 1 . .
    C C11 0.6283(9) 0.4156(8) -0.0622(8) 0.033(2) Uani d . 1 1 . .
    C C12 0.4354(10) 0.3957(10) -0.1824(8) 0.043(3) Uani d . 1 1 . .
    H H12 0.3622 0.4250 -0.2275 0.052 Uiso calc R 1 1 . .
    C C13 0.4449(11) 0.2911(11) -0.1785(9) 0.051(3) Uani d . 1 1 . .
    H H13 0.3806 0.2501 -0.2211 0.061 Uiso calc R 1 1 . .
    C C14 0.5489(11) 0.2470(9) -0.1120(8) 0.043(3) Uani d . 1 1 . .
    H H14 0.5565 0.1751 -0.1065 0.052 Uiso calc R 1 1 . .
    C C15 0.6434(10) 0.3105(9) -0.0527(8) 0.038(3) Uani d . 1 1 . .
    H H15 0.7166 0.2822 -0.0067 0.046 Uiso calc R 1 1 . .
    C C16 1.0522(11) 0.5334(8) 0.1615(8) 0.036(2) Uani d . 1 1 . .
    C C17 1.0953(11) 0.4342(8) 0.1970(8) 0.037(2) Uani d . 1 1 . .
    H H17 1.0409 0.3775 0.1750 0.045 Uiso calc R 1 1 . .
    C C18 1.2149(10) 0.4190(8) 0.2630(8) 0.036(2) Uani d . 1 1 . .
    H H18 1.2403 0.3521 0.2860 0.044 Uiso calc R 1 1 . .
    C C19 1.2991(10) 0.5001(9) 0.2966(8) 0.038(3) Uani d . 1 1 . .
    C C20 1.2611(10) 0.5949(8) 0.2590(8) 0.033(2) Uani d . 1 1 . .
    H H20 1.3183 0.6504 0.2784 0.040 Uiso calc R 1 1 . .
    C C21 1.1426(10) 0.6120(8) 0.1938(8) 0.035(2) Uani d . 1 1 . .
    H H21 1.1208 0.6791 0.1697 0.042 Uiso calc R 1 1 . .
loop_
    _atom_site_aniso_label
    _atom_site_aniso_U_11
    _atom_site_aniso_U_22
    _atom_site_aniso_U_33
    _atom_site_aniso_U_12
    _atom_site_aniso_U_13
    _atom_site_aniso_U_23
    Pd 0.0386(6) 0.0509(6) 0.0318(5) 0.0157(4) 0.0086(4) 0.0086(4)
    Cl1 0.0460(18) 0.086(2) 0.0437(17) 0.0276(17) 0.0025(14) 0.0096(16)
    Cl2 0.0496(17) 0.0452(16) 0.0528(18) -0.0137(13) -0.0019(14) -0.0005(13)
    N1 0.056(6) 0.044(5) 0.031(5) 0.020(5) 0.023(5) 0.012(4)
    N2 0.034(5) 0.045(5) 0.033(5) 0.012(4) 0.011(4) 0.014(4)
    N3 0.032(5) 0.053(6) 0.030(5) -0.005(4) 0.009(4) 0.000(4)
    N4 0.036(5) 0.057(6) 0.035(5) -0.011(5) 0.000(4) -0.008(5)
    C1 0.053(7) 0.062(8) 0.041(7) 0.012(6) 0.021(6) 0.011(6)
    C2 0.079(10) 0.037(7) 0.051(7) 0.012(6) 0.033(7) 0.006(6)
    C3 0.083(10) 0.040(7) 0.057(8) 0.018(6) 0.035(8) 0.015(6)
    C4 0.073(9) 0.035(6) 0.036(6) 0.014(6) 0.021(6) 0.000(5)
    C5 0.047(7) 0.045(6) 0.029(6) 0.019(5) 0.013(5) 0.006(5)
    C6 0.051(7) 0.033(6) 0.033(6) 0.005(5) 0.023(5) 0.006(5)
    C7 0.049(7) 0.036(6) 0.033(6) 0.011(5) 0.021(5) 0.008(5)
    C8 0.038(6) 0.024(5) 0.038(6) -0.003(4) 0.011(5) -0.002(4)
    C9 0.038(6) 0.031(5) 0.027(5) 0.007(4) 0.010(5) 0.006(4)
    C10 0.039(6) 0.031(5) 0.032(5) 0.006(4) 0.006(5) 0.007(4)
    C11 0.018(5) 0.045(6) 0.034(6) 0.007(4) 0.005(4) 0.006(5)
    C12 0.029(6) 0.065(8) 0.035(6) 0.001(5) 0.009(5) 0.001(6)
    C13 0.029(6) 0.074(9) 0.043(7) -0.009(6) 0.000(5) -0.011(6)
    C14 0.041(7) 0.052(7) 0.038(6) -0.014(5) 0.013(6) -0.010(5)
    C15 0.026(5) 0.058(7) 0.034(6) 0.002(5) 0.012(5) -0.001(5)
    C16 0.051(7) 0.031(5) 0.031(5) -0.003(5) 0.021(5) -0.006(4)
    C17 0.046(7) 0.034(5) 0.031(5) -0.006(5) 0.008(5) -0.007(5)
    C18 0.032(6) 0.036(6) 0.036(6) 0.000(5) -0.001(5) -0.002(5)
    C19 0.042(6) 0.049(7) 0.026(5) 0.002(5) 0.010(5) -0.017(5)
    C20 0.036(6) 0.031(5) 0.030(5) -0.016(4) 0.005(5) -0.006(4)
    C21 0.040(6) 0.034(6) 0.034(6) -0.008(4) 0.014(5) 0.000(4)
_geom_special_details
;
All e.s.d.'s (except the e.s.d. in the dihedral angle between two l.s. planes)
are estimated using the full covariance matrix. The cell e.s.d.'s are taken
into account individually in the estimation of e.s.d.'s in distances, angles
and torsion angles; correlations between e.s.d.'s in cell parameters are only
used when they are defined by crystal symmetry. An approximate (isotropic)
treatment of cell e.s.d.'s is used for estimating e.s.d.'s involving l.s.
planes.
;
loop_
    _geom_bond_atom_site_label_1
    _geom_bond_atom_site_label_2
    _geom_bond_site_symmetry_2
    _geom_bond_distance
    _geom_bond_publ_flag
    Pd N1 . 2.034(10) y
    Pd N2 . 1.922(9) y
    Pd N3 . 2.022(10) y
    Pd Cl1 . 2.290(3) y
    N1 C1 . 1.357(15) ?
    N1 C5 . 1.359(15) ?
    N2 C6 . 1.333(14) ?
    N2 C10 . 1.357(13) ?
    N3 C12 . 1.312(14) ?
    N3 C11 . 1.375(13) ?
    N4 C19 . 1.377(14) ?
    N4 H1N . 0.8800(11) ?
    N4 H2N . 0.8800(10) ?
    C1 C2 . 1.382(19) ?
    C1 H1 . 0.9500 ?
    C2 C3 . 1.37(2) ?
    C2 H2 . 0.9500 ?
    C3 C4 . 1.394(17) ?
    C3 H3 . 0.9500 ?
    C4 C5 . 1.374(17) ?
    C4 H4 . 0.9500 ?
    C5 C6 . 1.492(15) ?
    C6 C7 . 1.371(16) ?
    C7 C8 . 1.404(15) ?
    C7 H7 . 0.9500 ?
    C8 C9 . 1.414(14) ?
    C8 C16 . 1.451(16) ?
    C9 C10 . 1.376(15) ?
    C9 H9 . 0.9500 ?
    C10 C11 . 1.466(15) ?
    C11 C15 . 1.395(15) ?
    C12 C13 . 1.379(17) ?
    C12 H12 . 0.9500 ?
    C13 C14 . 1.378(17) ?
    C13 H13 . 0.9500 ?
    C14 C15 . 1.403(15) ?
    C14 H14 . 0.9500 ?
    C15 H15 . 0.9500 ?
    C16 C21 . 1.414(14) ?
    C16 C17 . 1.426(15) ?
    C17 C18 . 1.387(15) ?
    C17 H17 . 0.9500 ?
    C18 C19 . 1.401(15) ?
    C18 H18 . 0.9500 ?
    C19 C20 . 1.370(15) ?
    C20 C21 . 1.377(15) ?
    C20 H20 . 0.9500 ?
    C21 H21 . 0.9500 ?
loop_
    _geom_angle_atom_site_label_1
    _geom_angle_atom_site_label_2
    _geom_angle_atom_site_label_3
    _geom_angle_site_symmetry_1
    _geom_angle_site_symmetry_3
    _geom_angle
    _geom_angle_publ_flag
    N2 Pd N3 . . 81.3(4) ?
    N2 Pd N1 . . 80.3(4) ?
    N3 Pd N1 . . 161.6(4) ?
    N2 Pd Cl1 . . 179.2(3) ?
    N3 Pd Cl1 . . 98.8(3) ?
    N1 Pd Cl1 . . 99.6(3) ?
    C1 N1 C5 . . 119.3(11) ?
    C1 N1 Pd . . 126.7(9) ?
    C5 N1 Pd . . 114.0(7) ?
    C6 N2 C10 . . 122.6(9) ?
    C6 N2 Pd . . 119.3(7) ?
    C10 N2 Pd . . 118.1(8) ?
    C12 N3 C11 . . 118.6(10) ?
    C12 N3 Pd . . 128.7(8) ?
    C11 N3 Pd . . 112.7(7) ?
    C19 N4 H1N . . 121(7) ?
    C19 N4 H2N . . 121(7) ?
    H1N N4 H2N . . 109(8) ?
    N1 C1 C2 . . 120.3(13) ?
    N1 C1 H1 . . 119.8 ?
    C2 C1 H1 . . 119.8 ?
    C3 C2 C1 . . 121.1(12) ?
    C3 C2 H2 . . 119.5 ?
    C1 C2 H2 . . 119.5 ?
    C2 C3 C4 . . 118.0(13) ?
    C2 C3 H3 . . 121.0 ?
    C4 C3 H3 . . 121.0 ?
    C5 C4 C3 . . 119.7(13) ?
    C5 C4 H4 . . 120.2 ?
    C3 C4 H4 . . 120.2 ?
    N1 C5 C4 . . 121.6(10) ?
    N1 C5 C6 . . 113.5(10) ?
    C4 C5 C6 . . 124.8(11) ?
    N2 C6 C7 . . 120.1(10) ?
    N2 C6 C5 . . 112.8(10) ?
    C7 C6 C5 . . 127.1(11) ?
    C6 C7 C8 . . 120.7(11) ?
    C6 C7 H7 . . 119.6 ?
    C8 C7 H7 . . 119.6 ?
    C7 C8 C9 . . 116.8(10) ?
    C7 C8 C16 . . 122.0(9) ?
    C9 C8 C16 . . 121.2(9) ?
    C10 C9 C8 . . 120.8(9) ?
    C10 C9 H9 . . 119.6 ?
    C8 C9 H9 . . 119.6 ?
    N2 C10 C9 . . 119.0(10) ?
    N2 C10 C11 . . 112.7(9) ?
    C9 C10 C11 . . 128.3(9) ?
    N3 C11 C15 . . 120.8(10) ?
    N3 C11 C10 . . 115.0(9) ?
    C15 C11 C10 . . 124.1(9) ?
    N3 C12 C13 . . 123.8(11) ?
    N3 C12 H12 . . 118.1 ?
    C13 C12 H12 . . 118.1 ?
    C14 C13 C12 . . 119.0(11) ?
    C14 C13 H13 . . 120.5 ?
    C12 C13 H13 . . 120.5 ?
    C13 C14 C15 . . 118.6(12) ?
    C13 C14 H14 . . 120.7 ?
    C15 C14 H14 . . 120.7 ?
    C11 C15 C14 . . 119.1(10) ?
    C11 C15 H15 . . 120.5 ?
    C14 C15 H15 . . 120.5 ?
    C21 C16 C17 . . 115.1(10) ?
    C21 C16 C8 . . 122.2(9) ?
    C17 C16 C8 . . 122.6(9) ?
    C18 C17 C16 . . 121.3(10) ?
    C18 C17 H17 . . 119.3 ?
    C16 C17 H17 . . 119.3 ?
    C17 C18 C19 . . 121.5(10) ?
    C17 C18 H18 . . 119.3 ?
    C19 C18 H18 . . 119.3 ?
    C20 C19 N4 . . 121.9(10) ?
    C20 C19 C18 . . 117.6(10) ?
    N4 C19 C18 . . 120.4(10) ?
    C19 C20 C21 . . 122.0(9) ?
    C19 C20 H20 . . 119.0 ?
    C21 C20 H20 . . 119.0 ?
    C20 C21 C16 . . 122.4(10) ?
    C20 C21 H21 . . 118.8 ?
    C16 C21 H21 . . 118.8 ?
loop_
    _geom_torsion_atom_site_label_1
    _geom_torsion_atom_site_label_2
    _geom_torsion_atom_site_label_3
    _geom_torsion_atom_site_label_4
    _geom_torsion_site_symmetry_1
    _geom_torsion_site_symmetry_2
    _geom_torsion_site_symmetry_3
    _geom_torsion_site_symmetry_4
    _geom_torsion
    _geom_torsion_publ_flag
    N2 Pd N1 C1 . . . . -176.1(9) ?
    N3 Pd N1 C1 . . . . -173.8(9) ?
    Cl1 Pd N1 C1 . . . . 3.2(9) ?
    N2 Pd N1 C5 . . . . 1.9(7) ?
    N3 Pd N1 C5 . . . . 4.2(15) ?
    Cl1 Pd N1 C5 . . . . -178.8(6) ?
    N3 Pd N2 C6 . . . . 178.0(8) ?
    N1 Pd N2 C6 . . . . -2.7(7) ?
    N3 Pd N2 C10 . . . . -0.5(7) ?
    N1 Pd N2 C10 . . . . 178.7(8) ?
    N2 Pd N3 C12 . . . . -176.4(9) ?
    N1 Pd N3 C12 . . . . -178.7(9) ?
    Cl1 Pd N3 C12 . . . . 4.4(9) ?
    N2 Pd N3 C11 . . . . 2.9(7) ?
    N1 Pd N3 C11 . . . . 0.6(14) ?
    Cl1 Pd N3 C11 . . . . -176.3(6) ?
    C5 N1 C1 C2 . . . . -0.5(15) ?
    Pd N1 C1 C2 . . . . 177.4(8) ?
    N1 C1 C2 C3 . . . . 1.9(17) ?
    C1 C2 C3 C4 . . . . -2.3(17) ?
    C2 C3 C4 C5 . . . . 1.3(17) ?
    C1 N1 C5 C4 . . . . -0.5(15) ?
    Pd N1 C5 C4 . . . . -178.7(8) ?
    C1 N1 C5 C6 . . . . 177.1(9) ?
    Pd N1 C5 C6 . . . . -1.0(11) ?
    C3 C4 C5 N1 . . . . 0.1(16) ?
    C3 C4 C5 C6 . . . . -177.3(10) ?
    C10 N2 C6 C7 . . . . 0.9(15) ?
    Pd N2 C6 C7 . . . . -177.6(7) ?
    C10 N2 C6 C5 . . . . -178.7(9) ?
    Pd N2 C6 C5 . . . . 2.9(11) ?
    N1 C5 C6 N2 . . . . -1.0(12) ?
    C4 C5 C6 N2 . . . . 176.5(10) ?
    N1 C5 C6 C7 . . . . 179.4(9) ?
    C4 C5 C6 C7 . . . . -3.0(17) ?
    N2 C6 C7 C8 . . . . 0.5(15) ?
    C5 C6 C7 C8 . . . . 180.0(9) ?
    C6 C7 C8 C9 . . . . -1.9(14) ?
    C6 C7 C8 C16 . . . . 179.9(9) ?
    C7 C8 C9 C10 . . . . 2.2(14) ?
    C16 C8 C9 C10 . . . . -179.6(9) ?
    C6 N2 C10 C9 . . . . -0.7(15) ?
    Pd N2 C10 C9 . . . . 177.8(7) ?
    C6 N2 C10 C11 . . . . 179.7(9) ?
    Pd N2 C10 C11 . . . . -1.8(11) ?
    C8 C9 C10 N2 . . . . -0.9(15) ?
    C8 C9 C10 C11 . . . . 178.6(10) ?
    C12 N3 C11 C15 . . . . -1.7(14) ?
    Pd N3 C11 C15 . . . . 179.0(7) ?
    C12 N3 C11 C10 . . . . 174.7(9) ?
    Pd N3 C11 C10 . . . . -4.6(11) ?
    N2 C10 C11 N3 . . . . 4.2(13) ?
    C9 C10 C11 N3 . . . . -175.3(9) ?
    N2 C10 C11 C15 . . . . -179.5(9) ?
    C9 C10 C11 C15 . . . . 0.9(17) ?
    C11 N3 C12 C13 . . . . 0.4(16) ?
    Pd N3 C12 C13 . . . . 179.7(8) ?
    N3 C12 C13 C14 . . . . 1.4(18) ?
    C12 C13 C14 C15 . . . . -1.9(17) ?
    N3 C11 C15 C14 . . . . 1.1(15) ?
    C10 C11 C15 C14 . . . . -174.9(9) ?
    C13 C14 C15 C11 . . . . 0.7(15) ?
    C7 C8 C16 C21 . . . . -10.2(15) ?
    C9 C8 C16 C21 . . . . 171.7(9) ?
    C7 C8 C16 C17 . . . . 171.5(9) ?
    C9 C8 C16 C17 . . . . -6.6(15) ?
    C21 C16 C17 C18 . . . . 3.5(14) ?
    C8 C16 C17 C18 . . . . -178.1(9) ?
    C16 C17 C18 C19 . . . . -0.8(16) ?
    C17 C18 C19 C20 . . . . -2.4(15) ?
    C17 C18 C19 N4 . . . . -179.9(9) ?
    N4 C19 C20 C21 . . . . -179.8(9) ?
    C18 C19 C20 C21 . . . . 2.8(15) ?
    C19 C20 C21 C16 . . . . 0.1(16) ?
    C17 C16 C21 C20 . . . . -3.2(14) ?
    C8 C16 C21 C20 . . . . 178.4(9) ?
loop_
    _geom_hbond_atom_site_label_D
    _geom_hbond_atom_site_label_H
    _geom_hbond_atom_site_label_A
    _geom_hbond_site_symmetry_A
    _geom_hbond_distance_DH
    _geom_hbond_distance_HA
    _geom_hbond_distance_DA
    _geom_hbond_angle_DHA
    N4 H1n Cl2 . 0.88(9) 2.42(7) 3.287(11) 167(8)
    N4 H2n Cl2 3_866 0.88(7) 2.48(8) 3.352(10) 173(10)
    C13 H13 Cl1 2_544 0.95 2.61 3.493(14) 156
    C15 H15 Cl2 2_745 0.95 2.56 3.449(12) 155
