# Supplementary material for: [4′-(4-Amino­phen­yl)-2,2′:6′,2′′-terpyridine]­chloridopalladium(II) chloride
Source: Acta Crystallogr Sect E Struct Rep Online. 2011 May 20;67(Pt 6):m773–4. doi: 10.1107/S1600536811018125 (PMC3120294; doi:10.1107/S1600536811018125)
Supplement: Supplementary file 2 [file e-67-0m773-Isup2.hkl]

# 
# h,k,l, Fc-squared, Fo-squared, sigma(Fo-squared) and status flag 
# 
data_I
_shelx_title '  _20' 
_shelx_refln_list_code          4 
_shelx_F_calc_maximum      614.65 
_exptl_crystal_F_000      1000.00 
_reflns_d_resolution_high  0.8409 
 
loop_ 
 _symmetry_equiv_pos_as_xyz 
 'x, y, z' 
 '-x+1/2, y+1/2, -z+1/2' 
 '-x, -y, -z' 
 'x-1/2, -y-1/2, z-1/2' 
 
_cell_length_a    10.8530 
_cell_length_b    13.1512 
_cell_length_c    13.6535 
_cell_angle_alpha  90.000 
_cell_angle_beta  105.215 
_cell_angle_gamma  90.000 
 
_shelx_F_squared_multiplier     1.000 
 
loop_ 
 _refln_index_h 
 _refln_index_k 
 _refln_index_l 
 _refln_F_squared_calc 
 _refln_F_squared_meas 
 _refln_F_squared_sigma 
 _refln_observed_status 
   2   0   0    25480.44    28550.10    239.80 o 
   4   0   0    10678.87    12336.10    171.24 o 
   6   0   0     1598.07     1313.73     90.90 o 
   8   0   0      369.40      204.66     54.52 o 
  10   0   0      133.69      133.16     74.66 o 
  12   0   0        6.23       83.96    194.36 o 
   1   1   0    19476.15    22915.56    120.40 o 
   2   1   0     2140.64     2187.72     53.77 o 
   3   1   0     6100.40     6397.91     83.36 o 
   4   1   0    15309.65    15480.91    148.19 o 
   5   1   0     9322.77    11729.75    168.81 o 
   6   1   0     5773.29     5452.25    112.72 o 
   7   1   0      470.01      430.51     41.55 o 
   8   1   0      852.90      846.76     62.39 o 
   9   1   0       67.81      103.89     46.85 o 
  10   1   0      156.24      102.42     61.15 o 
  11   1   0       63.16      152.14     56.07 o 
  12   1   0      131.47      170.37     51.78 o 
   0   2   0     6419.96     7911.45    137.20 o 
   1   2   0      976.84      952.76     34.81 o 
   2   2   0      173.16      483.44     35.36 o 
   3   2   0    13643.48    13726.21    122.00 o 
   4   2   0      936.61     1234.73     52.95 o 
   5   2   0    19462.29    19299.10    291.84 o 
   6   2   0      728.72      779.31     49.62 o 
   7   2   0     1871.56     1421.20     68.33 o 
   8   2   0      370.48      270.26     40.33 o 
   9   2   0      548.20      495.84     54.71 o 
  10   2   0      404.84      307.32     74.46 o 
  11   2   0     1141.89     1525.03    130.75 o 
  12   2   0        7.12      143.63     49.65 o 
   1   3   0    15543.29    15349.15    113.87 o 
   2   3   0        0.25      -17.46     13.70 o 
   3   3   0      665.92      656.19     38.30 o 
   4   3   0     1915.50     1480.68     59.05 o 
   5   3   0      517.68      355.09     29.42 o 
   6   3   0     1656.30     1345.04     61.77 o 
   7   3   0       27.34      119.35     36.97 o 
   8   3   0     5049.27     5036.75    197.80 o 
   9   3   0     2242.03     2270.73    119.55 o 
  10   3   0     1109.20     1163.13    119.26 o 
  11   3   0        3.74      118.17     58.07 o 
  12   3   0      494.77      350.51    151.13 o 
   0   4   0    20090.90    19071.65    253.63 o 
   1   4   0       68.85       91.21     19.20 o 
   2   4   0     2378.96     1838.10     41.28 o 
   3   4   0      843.03      911.67     62.72 o 
   4   4   0     5245.70     4952.39     82.96 o 
   5   4   0     1064.72     1480.08     68.63 o 
   6   4   0     5865.78     6320.12    170.00 o 
   7   4   0      110.29       93.98     23.43 o 
   8   4   0     1685.92     1750.14    136.71 o 
   9   4   0        1.01       98.70     34.26 o 
  10   4   0        5.61       65.90     61.68 o 
  11   4   0      296.90      191.01     97.34 o 
  12   4   0        2.46      113.18     45.48 o 
   1   5   0     5531.96     5705.51    322.88 o 
   2   5   0     1797.18     1655.79     62.51 o 
   3   5   0     6161.33     6502.32     85.40 o 
   4   5   0     5207.09     5843.62     92.11 o 
   5   5   0     7772.49     7669.07    115.78 o 
   6   5   0      630.98      755.09     46.12 o 
   7   5   0     2995.07     2960.50    136.19 o 
   8   5   0       16.89       45.75     32.24 o 
   9   5   0      485.59      306.81     43.45 o 
  10   5   0     1200.64     1691.24    177.36 o 
  11   5   0      171.81       85.42     64.45 o 
   0   6   0     2434.27     3411.35     78.56 o 
   1   6   0       87.20       96.68     28.60 o 
   2   6   0     3718.51     4386.60     71.93 o 
   3   6   0      364.44      392.44     30.18 o 
   4   6   0     1374.40     1696.55     82.08 o 
   5   6   0      888.14     1134.71     47.56 o 
   6   6   0      756.48      591.48     42.26 o 
   7   6   0     2136.69     2761.26    108.63 o 
   8   6   0      142.36      166.93     37.32 o 
   9   6   0     2827.79     3426.37    134.62 o 
  10   6   0      232.57      105.30     53.48 o 
  11   6   0     1699.24      568.96   1130.54 o 
   1   7   0       89.60       47.01     20.84 o 
   2   7   0      420.22      590.72     34.34 o 
   3   7   0      727.54      883.34     52.67 o 
   4   7   0      513.53      555.90     39.22 o 
   5   7   0      289.02      183.07     40.75 o 
   6   7   0      912.17     1219.40     65.05 o 
   7   7   0      497.55      416.47     49.75 o 
   8   7   0     1990.32     2662.84    106.33 o 
   9   7   0       64.59      121.37     46.42 o 
  10   7   0     1631.25       -6.77     67.78 o 
  11   7   0       69.51       81.61     47.75 o 
   0   8   0     2660.41     2074.05     87.42 o 
   1   8   0      407.05      385.80     28.65 o 
   2   8   0      276.26      281.88     42.93 o 
   3   8   0      384.60      410.24     36.92 o 
   4   8   0     2510.13     2137.93     78.92 o 
   5   8   0      638.16      719.41     53.85 o 
   6   8   0     1524.69     1458.22    242.81 o 
   7   8   0     3605.11     2648.58    701.60 o 
   8   8   0       81.47      159.12     46.85 o 
   9   8   0      298.63      246.61     80.58 o 
  10   8   0       16.08       92.51     48.45 o 
   1   9   0     8717.70     8400.27    106.44 o 
   2   9   0       44.46       86.68     26.64 o 
   3   9   0     3529.12     3282.86     97.76 o 
   4   9   0        4.53       35.02     21.97 o 
   5   9   0     2217.37     2111.96     90.53 o 
   6   9   0      167.08      112.44     43.94 o 
   7   9   0        1.48       38.11     26.51 o 
   8   9   0       32.40       62.47     24.88 o 
   9   9   0      167.24      101.14     33.68 o 
  10   9   0      279.70      237.29     60.96 o 
   0  10   0     1499.04     1122.56     87.77 o 
   1  10   0      905.99      934.42     57.78 o 
   2  10   0     1315.23     1353.66     61.14 o 
   3  10   0      786.60      929.25     50.70 o 
   4  10   0     1498.62     1296.77     55.40 o 
   5  10   0      397.23      392.18     95.45 o 
   6  10   0      143.86      130.30     41.51 o 
   7  10   0      425.38      511.43    138.02 o 
   8  10   0      251.25      143.40     75.84 o 
   9  10   0      994.14      492.93    549.38 o 
   1  11   0     1431.51     1189.02     66.94 o 
   2  11   0     1783.38     2314.70     79.70 o 
   3  11   0        1.42       47.23     24.32 o 
   4  11   0     1882.94     1995.89     90.07 o 
   5  11   0       10.60      125.21     31.10 o 
   6  11   0      761.19      967.46    138.25 o 
   7  11   0       41.11      188.30     41.31 o 
   8  11   0      856.92     1429.39    411.42 o 
   0  12   0      168.99      198.38     50.93 o 
   1  12   0       73.89      137.57     30.25 o 
   2  12   0     1234.91     1609.45     76.49 o 
   3  12   0      334.84      450.25     66.45 o 
   4  12   0       70.74      175.33     35.07 o 
   5  12   0      760.06     1145.02    102.89 o 
   6  12   0       85.25      131.14     41.01 o 
   7  12   0      902.83     1107.22    177.59 o 
   1  13   0     1972.63     2320.58    181.07 o 
   2  13   0      147.41      169.49     40.21 o 
   3  13   0     1613.69     2346.23    203.22 o 
   4  13   0        3.02       78.15     32.42 o 
   5  13   0      132.31      138.33     46.12 o 
   6  13   0        9.32      152.61     47.43 o 
   0  14   0      740.12      598.73    155.13 o 
   1  14   0       16.64      116.89     26.02 o 
   2  14   0     1337.31     1365.41    147.20 o 
   3  14   0      379.41      336.91     58.71 o 
   4  14   0      383.95      268.36     59.73 o 
   5  14   0      367.58      380.26     88.59 o 
   1  15   0        5.67      119.56     35.44 o 
   2  15   0      254.53      285.29     55.56 o 
   3  15   0      305.15      183.95     41.93 o 
 -11   0   1     2129.62     2373.11    297.85 o 
  -9   0   1      895.49      732.88     81.97 o 
  -7   0   1      609.69      571.58     64.41 o 
  -5   0   1     1693.20     2586.27    205.07 o 
  -3   0   1     1042.47     1079.65     78.23 o 
  -1   0   1     5407.94     5793.92    435.53 o 
   1   0   1    44660.25    44854.67   1529.02 o 
   3   0   1    11300.73    12412.75    235.15 o 
   5   0   1    45547.67    49706.46    375.92 o 
   7   0   1     5122.49     5325.49    259.17 o 
   9   0   1     5003.43     5600.63    297.70 o 
  11   0   1     1654.89     1896.82    277.21 o 
 -12   1   1      643.21      939.57    128.30 o 
 -11   1   1     1630.47     1758.09    163.56 o 
 -10   1   1     1399.41     1388.41    119.70 o 
  -9   1   1      457.75      491.86     66.85 o 
  -8   1   1       33.57       89.31     36.26 o 
  -7   1   1     3969.32     3777.86    165.02 o 
  -6   1   1      598.86     1041.04     51.81 o 
  -5   1   1     9218.12     9423.71    126.86 o 
  -4   1   1        3.81       -5.55     23.73 o 
  -3   1   1      376.31      426.96     33.15 o 
  -2   1   1     5767.23     6700.79     60.67 o 
  -1   1   1    14842.67    13872.19     88.37 o 
   0   1   1    25303.40    29241.80    445.41 o 
   1   1   1      499.08      792.08     28.31 o 
   2   1   1     1938.37     2145.93     60.37 o 
   3   1   1     1762.52     2144.26     53.41 o 
   4   1   1     5750.02     4991.61    107.74 o 
   5   1   1      367.57      509.47     37.94 o 
   6   1   1     6205.74     6336.69    114.56 o 
   7   1   1      351.47      402.12     41.39 o 
   8   1   1     2671.55     2886.13    131.94 o 
   9   1   1      261.36      224.05     59.97 o 
  10   1   1     1186.87     1133.25    340.33 o 
  11   1   1      106.34      171.23     60.16 o 
  12   1   1      150.16      244.56     87.33 o 
 -12   2   1      900.01      813.52    134.96 o 
 -11   2   1       67.77       88.19     44.97 o 
 -10   2   1     2230.80     2459.70    163.22 o 
  -9   2   1       73.24      135.30     36.25 o 
  -8   2   1     2373.77     2400.21     84.16 o 
  -7   2   1       87.93      113.52     31.31 o 
  -6   2   1    15300.99    16188.06    206.48 o 
  -5   2   1        1.66       77.35     19.76 o 
  -4   2   1     5445.00     5490.35    112.29 o 
  -3   2   1       16.38       14.51     16.13 o 
  -2   2   1      138.93      391.12     32.14 o 
  -1   2   1     4638.01     3660.14     48.30 o 
   0   2   1     5253.40     5442.71     78.59 o 
   2   2   1     4209.82     4474.36    120.55 o 
   3   2   1     2533.83     3189.91     72.28 o 
   4   2   1     2764.39     3434.37     66.59 o 
   5   2   1     2675.47     3035.25     74.17 o 
   6   2   1      478.32      585.47     44.57 o 
   7   2   1      261.39      202.88     32.88 o 
   8   2   1     1924.38     1871.96     95.64 o 
   9   2   1      134.34      125.13     60.37 o 
  10   2   1       72.48      123.94     83.14 o 
  11   2   1       20.33      114.12     48.77 o 
  12   2   1      491.15      192.56    215.39 o 
 -12   3   1      306.61      373.97    160.08 o 
 -11   3   1      348.40      343.23     73.09 o 
 -10   3   1      900.86      999.23    103.51 o 
  -9   3   1      157.60      140.32     40.25 o 
  -8   3   1       41.60       95.05     24.96 o 
  -7   3   1     6830.41     6799.01    110.04 o 
  -6   3   1      864.08      725.17     40.46 o 
  -5   3   1    14297.67    15063.07    176.68 o 
  -4   3   1     1518.73     1593.29     58.58 o 
  -3   3   1    12747.84    14082.71    108.18 o 
  -2   3   1     4415.21     3192.48     62.67 o 
  -1   3   1    20988.91    22883.83    133.73 o 
   0   3   1      298.20      257.12     27.97 o 
   2   3   1     1806.63     2360.22     59.68 o 
   3   3   1      596.98      630.07     61.61 o 
   4   3   1     1649.54     1380.16     50.70 o 
   5   3   1       43.52       64.87     27.16 o 
   6   3   1     1230.01     1240.94     58.13 o 
   7   3   1      211.75      151.85     28.30 o 
   8   3   1      937.88     1008.49     68.52 o 
   9   3   1     1102.51     1188.81    137.40 o 
  10   3   1     1058.76     1447.85    198.45 o 
  11   3   1       43.85      134.51     49.38 o 
 -12   4   1        0.11       82.61     93.00 o 
 -11   4   1      484.76      818.72     95.42 o 
 -10   4   1      372.18      334.70     65.88 o 
  -9   4   1     2970.63     3520.56    137.10 o 
  -8   4   1      405.52      297.08     49.71 o 
  -7   4   1      245.60      243.69     37.84 o 
  -6   4   1      559.76      461.51     38.75 o 
  -5   4   1        3.55       42.42     23.18 o 
  -4   4   1      416.24      267.82     23.60 o 
  -3   4   1     5098.45     5084.25    130.84 o 
  -2   4   1     5408.93     5470.83     98.14 o 
  -1   4   1    12650.52    11430.59    119.77 o 
   0   4   1     1397.20     2385.96     55.07 o 
   1   4   1     4201.96     3464.47     59.15 o 
   2   4   1        5.91       23.69     15.15 o 
   3   4   1     7383.63     6843.40    118.39 o 
   4   4   1      205.68      431.58     38.95 o 
   5   4   1     6864.41     6740.12    121.45 o 
   6   4   1      277.38      187.87     30.90 o 
   7   4   1     1782.54     2059.24     75.10 o 
   8   4   1        8.63       37.18     41.52 o 
   9   4   1     2532.31     2915.58    409.95 o 
  10   4   1      263.65       95.44     42.81 o 
  11   4   1      760.30      450.67    297.42 o 
 -11   5   1      122.86      235.55    116.27 o 
 -10   5   1      212.05      184.66     53.53 o 
  -9   5   1     1421.18     1536.31     87.13 o 
  -8   5   1     1895.37     2133.51     94.15 o 
  -7   5   1      962.53     1074.56     57.82 o 
  -6   5   1      101.41       63.57     27.30 o 
  -5   5   1     4748.82     4984.44    101.02 o 
  -4   5   1      475.72      627.54     34.76 o 
  -3   5   1      515.48      927.53     37.55 o 
  -2   5   1    15141.71    17138.12    124.67 o 
  -1   5   1     4412.40     3559.97     61.69 o 
   0   5   1    16978.48    16345.07    144.95 o 
   1   5   1     2105.33     1510.45     50.59 o 
   2   5   1     9975.45    10025.59    170.33 o 
   3   5   1        9.64       24.09     14.97 o 
   5   5   1      110.85       73.34     18.10 o 
   6   5   1     2772.70     2817.00    126.36 o 
   7   5   1      220.72      216.33     34.08 o 
   8   5   1      875.68      578.25     68.17 o 
   9   5   1     1515.98     1946.20    267.73 o 
  10   5   1     1593.99      -11.34     73.76 o 
  11   5   1      238.30      148.66    122.27 o 
 -11   6   1        2.13       56.90     37.83 o 
 -10   6   1      262.65      367.10     77.36 o 
  -9   6   1      417.16      342.72     50.14 o 
  -8   6   1      118.30      160.67     27.36 o 
  -7   6   1      306.77      294.61     43.62 o 
  -6   6   1     9354.16    10014.89    195.77 o 
  -5   6   1       14.28       76.79     21.58 o 
  -4   6   1    12878.67    12624.57    150.59 o 
  -3   6   1        4.88       26.80     20.85 o 
  -2   6   1    19028.12    19414.65    217.34 o 
  -1   6   1     2713.33     3795.96     62.63 o 
   0   6   1    11866.69    10528.58    118.20 o 
   1   6   1    17875.10    19619.85    231.78 o 
   2   6   1       49.79       54.38     16.41 o 
   3   6   1      774.52      890.08     47.75 o 
   4   6   1        7.60       35.95     21.83 o 
   5   6   1      444.34      356.65     37.55 o 
   6   6   1      278.08      335.50     36.78 o 
   7   6   1      181.11      144.88     28.00 o 
   8   6   1     1083.52     1292.35    103.87 o 
   9   6   1      318.64      162.15     75.04 o 
  10   6   1      263.70      178.53    107.47 o 
  11   6   1      158.48       88.28     56.77 o 
 -11   7   1      405.60      278.03     97.15 o 
 -10   7   1      449.33      313.37    106.47 o 
  -9   7   1      717.13      845.59     81.71 o 
  -8   7   1       13.96       71.52     28.52 o 
  -7   7   1     5814.06     6529.75    174.21 o 
  -6   7   1      675.01      903.71     51.00 o 
  -5   7   1     7937.70     8048.58    124.37 o 
  -4   7   1      930.78     1077.01     47.92 o 
  -3   7   1     8376.40     8434.23    116.23 o 
  -2   7   1        2.55       72.19     14.37 o 
  -1   7   1     8490.24     8282.65    134.67 o 
   0   7   1      479.90      331.89     26.49 o 
   1   7   1      704.23      509.88     37.66 o 
   2   7   1      524.12      462.51     37.87 o 
   3   7   1       49.74      148.90     21.13 o 
   4   7   1     1698.18     1575.24     74.99 o 
   5   7   1       14.12       65.59     19.80 o 
   6   7   1       49.91      126.06     33.63 o 
   7   7   1      175.72      192.60     38.69 o 
   8   7   1      541.52      441.17     78.15 o 
   9   7   1       51.63      125.32     44.71 o 
  10   7   1        6.48      131.48     53.48 o 
 -10   8   1     1106.93      595.13    186.09 o 
  -9   8   1      687.66      663.99    127.40 o 
  -8   8   1      696.35      585.59     67.41 o 
  -7   8   1     1688.98     2017.96     87.39 o 
  -6   8   1     1894.54     1684.90     69.01 o 
  -5   8   1      709.33     1167.69     62.29 o 
  -4   8   1     2722.16     3027.17     83.80 o 
  -3   8   1      502.36      485.07     49.47 o 
  -2   8   1     3967.43     3927.03     66.12 o 
  -1   8   1     4096.27     3140.06     96.22 o 
   0   8   1      492.35      434.14     39.68 o 
   1   8   1     4131.63     4023.48     72.39 o 
   2   8   1     1475.45     1161.35     54.61 o 
   3   8   1     6947.47     6863.67    137.26 o 
   4   8   1     1343.66     1221.36     79.58 o 
   5   8   1     2555.47     3224.95    141.32 o 
   6   8   1        0.05       83.32     28.14 o 
   7   8   1       30.53      105.49     23.19 o 
   8   8   1       98.13        8.91     43.27 o 
   9   8   1      237.02      277.05     67.54 o 
  10   8   1       76.75       73.80     48.62 o 
 -10   9   1      293.74      211.57    117.58 o 
  -9   9   1       97.86       90.46     28.73 o 
  -8   9   1      100.45      240.57     61.45 o 
  -7   9   1      747.08      408.35    105.93 o 
  -6   9   1       27.21      109.51     31.48 o 
  -5   9   1       52.47       55.26     33.02 o 
  -4   9   1      411.35      318.95     32.24 o 
  -3   9   1        0.05       96.10     24.02 o 
  -2   9   1     1194.39      880.68     49.12 o 
  -1   9   1     1631.20     1567.96     56.70 o 
   0   9   1     2044.65     1781.37     66.61 o 
   1   9   1      196.45      341.75     35.15 o 
   2   9   1     3220.22     3722.72     79.21 o 
   3   9   1     1947.79     1992.16     69.76 o 
   4   9   1     2897.37     3066.36    143.24 o 
   5   9   1      393.23      331.38     55.66 o 
   6   9   1     2466.16     2890.31    209.00 o 
   7   9   1      215.24      108.63     54.82 o 
   8   9   1      818.57      840.63    114.23 o 
   9   9   1      240.76      130.85     41.76 o 
  -9  10   1       20.13       73.13     41.15 o 
  -8  10   1      332.90      212.92    107.07 o 
  -7  10   1      221.64       77.86     22.84 o 
  -6  10   1      527.61      483.71    120.11 o 
  -5  10   1      859.87      699.26     53.92 o 
  -4  10   1     1953.99     1825.70     72.44 o 
  -3  10   1      590.33      495.24     39.88 o 
  -2  10   1     1860.90     2313.38    100.98 o 
  -1  10   1       86.98      135.16     37.30 o 
   0  10   1      731.71      696.22     55.78 o 
   1  10   1     1178.62     1288.71     54.84 o 
   2  10   1       39.80      118.07     26.37 o 
   3  10   1        6.18       82.74     26.61 o 
   4  10   1      242.87      240.80     42.60 o 
   5  10   1      113.22      115.97     35.36 o 
   6  10   1        2.95       97.06     34.16 o 
   7  10   1     1098.03     1424.19    146.95 o 
   8  10   1      625.93      902.72    164.04 o 
   9  10   1     1265.44     1155.20    249.78 o 
  -9  11   1      902.62      520.89    375.30 o 
  -8  11   1      215.87      185.52     58.26 o 
  -7  11   1      664.22      661.35     83.23 o 
  -6  11   1      144.42       95.06     28.81 o 
  -5  11   1      868.19     1014.69     63.28 o 
  -4  11   1      719.08      578.55     68.64 o 
  -3  11   1      514.67      887.52     63.81 o 
  -2  11   1      868.57     1030.05     63.36 o 
  -1  11   1       28.90      118.96     36.04 o 
   0  11   1      107.48      128.05     43.97 o 
   1  11   1     2708.29     2781.47    100.38 o 
   2  11   1      163.91      223.97     29.67 o 
   3  11   1      517.32      465.24     39.22 o 
   4  11   1        5.82      153.69     33.50 o 
   5  11   1      107.50       65.94     42.28 o 
   6  11   1      256.29      107.08     85.25 o 
   7  11   1      108.05      175.73     66.74 o 
   8  11   1      299.59      245.04    132.66 o 
  -8  12   1      792.47      211.68    411.37 o 
  -7  12   1        9.34       68.22     26.36 o 
  -6  12   1      616.96      795.74     66.36 o 
  -5  12   1        0.17       85.15     23.14 o 
  -4  12   1      524.95      452.49    102.31 o 
  -3  12   1        3.77      118.41     32.45 o 
  -2  12   1     1775.14     1863.96     94.59 o 
  -1  12   1      108.86      120.64     33.00 o 
   0  12   1      115.56      116.87     30.16 o 
   1  12   1      225.04       99.71     33.64 o 
   2  12   1      348.09      300.46     40.89 o 
   3  12   1      561.91      816.24     70.08 o 
   4  12   1      523.87      263.86     51.36 o 
   5  12   1       96.62      234.50     47.21 o 
   6  12   1       35.86      100.72     35.89 o 
   7  12   1      141.88      190.02     59.64 o 
  -7  13   1      218.17       97.12     51.99 o 
  -6  13   1       36.09        8.19     33.88 o 
  -5  13   1       11.94      115.30     36.31 o 
  -4  13   1       83.03      143.61     31.74 o 
  -3  13   1       73.74      141.17     35.65 o 
  -2  13   1      293.20      201.41     38.21 o 
  -1  13   1        2.40      126.07     28.04 o 
   0  13   1      367.18      432.39     68.06 o 
   1  13   1      362.94      181.30     41.06 o 
   2  13   1      591.32      920.34    128.12 o 
   3  13   1      619.26      632.66    102.23 o 
   4  13   1      798.48      998.28    119.09 o 
   5  13   1        8.28      201.75     57.76 o 
   6  13   1      916.95     1605.34    291.35 o 
  -5  14   1       22.05      106.10     59.78 o 
  -4  14   1        5.82       78.11     33.96 o 
  -3  14   1      125.03      151.79     29.47 o 
  -2  14   1       27.88      143.47     46.87 o 
  -1  14   1      133.02      169.67     43.80 o 
   0  14   1        5.43      106.96     45.37 o 
   1  14   1      390.66      655.60     96.28 o 
   2  14   1       22.81       58.08     52.96 o 
   3  14   1      763.66     1025.16    192.27 o 
   4  14   1       78.35      164.91     43.57 o 
   5  14   1      389.62      424.56    118.87 o 
  -3  15   1      143.37      256.66     92.13 o 
  -2  15   1       62.06       81.55     36.80 o 
  -1  15   1      208.14      183.36     84.58 o 
   0  15   1      418.44      193.44     43.77 o 
   1  15   1       87.40      155.10     43.24 o 
   2  15   1      200.79      180.18     52.65 o 
   3  15   1        3.31       73.29     42.28 o 
 -12   0   2     1188.83     1283.20    257.68 o 
 -10   0   2     4238.99     5213.86    307.35 o 
  -8   0   2     4892.21     4608.41    306.43 o 
  -6   0   2    12368.06    10032.23    227.48 o 
  -4   0   2     7727.65     6510.84    141.43 o 
  -2   0   2    10892.83    10458.39    100.29 o 
   0   0   2     6505.41     6205.38     99.34 o 
   2   0   2     9403.86     8251.62    242.26 o 
   4   0   2     6983.92     4902.05    159.20 o 
   6   0   2     2284.83     1942.57     97.37 o 
   8   0   2     5132.37     5501.12    526.53 o 
  10   0   2     1789.57     1981.29    357.47 o 
 -12   1   2      190.59      124.13     42.00 o 
 -11   1   2     2476.67     2622.08    327.36 o 
 -10   1   2       83.55       20.03     27.58 o 
  -9   1   2     1999.71     1850.33    104.50 o 
  -8   1   2        1.99       82.49     28.47 o 
  -7   1   2     3480.75     2957.48     79.26 o 
  -6   1   2     7326.72     8136.22    151.11 o 
  -5   1   2     4630.17     4395.45     79.68 o 
  -4   1   2     3915.47     4020.48     71.73 o 
  -3   1   2        9.18       -3.85     19.06 o 
  -2   1   2    22781.68    23074.60    141.69 o 
  -1   1   2       16.30       -0.42      9.81 o 
   0   1   2     9403.56    10444.19    100.37 o 
   1   1   2      378.17      271.91     45.50 o 
   2   1   2     1738.49     1409.19     55.54 o 
   3   1   2     2811.37     2232.45     80.92 o 
   4   1   2     9105.50    10335.12    130.64 o 
   5   1   2      505.44      303.97     33.25 o 
   6   1   2        2.71       54.83     23.79 o 
   7   1   2     1780.71     1594.82     84.41 o 
   8   1   2       65.24      100.62     33.77 o 
   9   1   2     4426.18     4879.96    652.11 o 
  10   1   2     1197.26     1441.47    198.08 o 
  11   1   2      617.11      637.56    102.24 o 
 -12   2   2       53.10      185.26     48.47 o 
 -11   2   2       74.85       98.41     40.30 o 
 -10   2   2      411.11      273.63     47.46 o 
  -9   2   2        0.91       88.00     37.09 o 
  -8   2   2      203.95      164.46     31.51 o 
  -7   2   2     3193.18     3378.47     81.56 o 
  -6   2   2     1292.47     1250.50     48.67 o 
  -5   2   2     4628.62     5772.44    108.21 o 
  -4   2   2      453.21      423.69     27.33 o 
  -3   2   2     7561.78     6667.64     75.21 o 
  -2   2   2      622.89      768.17     31.74 o 
  -1   2   2    28211.35    29392.86    431.92 o 
   0   2   2     3300.95     4360.78     86.32 o 
   1   2   2     6466.41     5196.14    158.21 o 
   2   2   2     2993.50     2943.23     66.90 o 
   3   2   2     8138.20     9313.72    154.29 o 
   4   2   2     1755.14     2123.55     83.73 o 
   5   2   2     6568.26     6470.59    159.75 o 
   6   2   2      794.23      713.08     47.08 o 
   7   2   2       45.83       82.65     34.97 o 
   8   2   2     1000.97      809.90     67.29 o 
   9   2   2      287.22      261.42     65.18 o 
  10   2   2      150.35      162.55     56.55 o 
  11   2   2      162.91      236.52     96.84 o 
 -12   3   2       62.27      109.72     69.28 o 
 -11   3   2      171.50      255.68     63.52 o 
 -10   3   2       43.05       47.80     32.58 o 
  -9   3   2      499.54      574.25     55.04 o 
  -8   3   2      742.75      808.07     49.73 o 
  -7   3   2     1089.71     1017.55     48.02 o 
  -6   3   2     8272.76     9069.55    163.64 o 
  -5   3   2     3258.95     2731.37     57.57 o 
  -4   3   2     1807.88     1902.37     71.59 o 
  -3   3   2      780.40      700.01     30.98 o 
  -2   3   2    12749.81    13399.99    110.30 o 
  -1   3   2      144.36       77.02     26.15 o 
   0   3   2     9069.95    10607.31    116.73 o 
   1   3   2     2729.48     2729.72     66.34 o 
   3   3   2     4181.11     4061.75     99.94 o 
   4   3   2    20174.75    23235.08    253.53 o 
   5   3   2       98.38       81.60     24.77 o 
   6   3   2     2584.83     2505.63     83.71 o 
   7   3   2      408.29      499.01     42.22 o 
   8   3   2      593.26      590.59    136.51 o 
   9   3   2      124.22      159.61     58.30 o 
  10   3   2      115.52       33.95     46.52 o 
  11   3   2       21.34       42.68     53.90 o 
 -12   4   2     1548.25     1998.90    285.46 o 
 -11   4   2      212.06      156.20     46.55 o 
 -10   4   2     1770.89     1960.66    169.90 o 
  -9   4   2      410.04      468.59     54.40 o 
  -8   4   2      592.80      737.98     48.50 o 
  -7   4   2      611.31      518.62     50.00 o 
  -6   4   2     4919.16     5012.22     78.21 o 
  -5   4   2     1687.89     2045.52     57.89 o 
  -4   4   2     1918.78     1763.79     53.59 o 
  -3   4   2        0.44       36.68     14.71 o 
  -2   4   2       50.99       42.23     17.85 o 
  -1   4   2     1420.36      777.23     27.73 o 
   0   4   2     4943.67     4683.68     98.14 o 
   1   4   2     2568.14     2707.59     96.75 o 
   2   4   2     2351.38     2402.00     69.38 o 
   3   4   2     6057.28     7186.36    116.26 o 
   4   4   2     2844.64     2692.10    132.79 o 
   5   4   2     2721.97     2310.75     78.35 o 
   6   4   2      929.23      866.68     55.97 o 
   7   4   2      664.10      530.75     82.17 o 
   8   4   2     3115.45     3493.56    169.43 o 
   9   4   2       78.77       30.25     55.65 o 
  10   4   2     2069.78     2731.89    332.91 o 
  11   4   2        1.00      121.47     59.16 o 
 -12   5   2       50.29      136.14     60.13 o 
 -11   5   2     1282.08     1162.90    188.99 o 
 -10   5   2      300.42      265.52     50.46 o 
  -9   5   2      785.35      942.22     79.41 o 
  -8   5   2       21.06       63.13     29.88 o 
  -7   5   2      860.76      956.15     56.40 o 
  -6   5   2      358.46      265.86     34.44 o 
  -5   5   2      366.14      268.11     32.84 o 
  -4   5   2     3607.07     3281.54     72.16 o 
  -3   5   2     4393.96     4200.37     63.25 o 
  -2   5   2     5149.89     3789.75     50.56 o 
  -1   5   2     2068.54     2101.13     45.92 o 
   0   5   2     4065.59     2833.14     57.98 o 
   1   5   2      170.56      241.81     30.77 o 
   2   5   2     6511.98     6384.48     98.81 o 
   3   5   2       39.92       81.84     33.39 o 
   4   5   2     1853.80     1613.19     73.64 o 
   5   5   2     1707.93     1569.08     71.91 o 
   6   5   2       51.72       75.21     25.55 o 
   7   5   2     2946.15     2886.83    197.29 o 
   8   5   2      285.35      221.10     71.42 o 
   9   5   2     2478.05     2932.03    340.15 o 
  10   5   2        4.71       28.66     53.67 o 
  11   5   2     1183.47     1756.43    352.56 o 
 -11   6   2        3.25       82.25     39.95 o 
 -10   6   2       34.91      105.53     29.05 o 
  -9   6   2      168.38      123.02     27.23 o 
  -8   6   2     1471.30     1596.31    104.56 o 
  -7   6   2     3226.04     3166.76    124.57 o 
  -6   6   2       20.85       82.15     25.25 o 
  -5   6   2      186.02       91.98     20.59 o 
  -4   6   2     2251.60     2417.27     56.83 o 
  -3   6   2      830.90      601.91     35.74 o 
  -2   6   2      465.41      460.54     29.10 o 
  -1   6   2    22532.74    20917.81    203.76 o 
   0   6   2      557.78      690.88     41.55 o 
   1   6   2     2662.56     1927.83     46.94 o 
   2   6   2     1147.03     1283.56     55.92 o 
   3   6   2     4935.66     3725.58     86.79 o 
   4   6   2       15.58       57.04     18.57 o 
   5   6   2     9062.91     9168.69    194.89 o 
   6   6   2     4554.84     4438.45    258.78 o 
   7   6   2      655.14      361.47     75.93 o 
   8   6   2        2.05       41.27     44.55 o 
   9   6   2      113.87      140.61     62.19 o 
  10   6   2      345.75      302.97     97.71 o 
 -11   7   2       43.98      144.05     47.20 o 
 -10   7   2      429.80      536.61     93.36 o 
  -9   7   2        7.89       61.85     24.12 o 
  -8   7   2      112.78       94.97     36.92 o 
  -7   7   2      248.05      505.95     69.52 o 
  -6   7   2     2650.83     2345.51     76.10 o 
  -5   7   2     1288.41     1304.21     54.34 o 
  -4   7   2     2316.87     2076.33     57.29 o 
  -3   7   2      820.87      932.46     37.17 o 
  -2   7   2     5944.83     5928.31     80.93 o 
  -1   7   2      270.96      152.15     24.39 o 
   0   7   2     9735.69     9528.12    120.00 o 
   1   7   2     1397.05     1934.72     58.56 o 
   2   7   2     9385.95     9200.75    139.60 o 
   3   7   2     1568.37     1842.58     80.21 o 
   4   7   2     8635.82     8224.20    128.93 o 
   5   7   2      438.13      539.43     53.01 o 
   6   7   2      562.37      482.88     48.66 o 
   7   7   2      115.57      104.80     34.18 o 
   8   7   2      860.28      603.29    102.88 o 
   9   7   2      300.05      380.19    104.89 o 
  10   7   2       32.07      101.40     59.29 o 
 -11   8   2      104.79       78.68     37.96 o 
 -10   8   2      535.72      977.55    128.38 o 
  -9   8   2      353.51      176.85     37.61 o 
  -8   8   2      158.96      162.19     34.00 o 
  -7   8   2      987.34      729.48     63.54 o 
  -6   8   2     1613.18     2433.82    137.96 o 
  -5   8   2     3628.13     3557.97     88.64 o 
  -4   8   2      156.49      190.88     37.17 o 
  -3   8   2     1472.95     1339.52     49.41 o 
  -2   8   2       10.33       17.73     13.92 o 
  -1   8   2     2145.73     2003.72     73.10 o 
   0   8   2     1454.36     1224.20     46.23 o 
   1   8   2     3061.88     2969.71     69.55 o 
   2   8   2       58.61       66.27     22.23 o 
   3   8   2     4288.26     4146.69     99.03 o 
   4   8   2     1899.06     2651.66    126.41 o 
   5   8   2     1787.34     1537.98     87.90 o 
   6   8   2      493.54      545.72     62.72 o 
   7   8   2      824.79      837.29    137.41 o 
   8   8   2     2288.45     3920.50    166.12 o 
   9   8   2      210.84      144.89     51.12 o 
  10   8   2     1067.91     1735.22    425.56 o 
 -10   9   2      212.56      208.36     53.83 o 
  -9   9   2     1444.32     2183.49    147.33 o 
  -8   9   2      233.21      357.34     76.81 o 
  -7   9   2      642.22     1119.42     64.71 o 
  -6   9   2      108.02       90.73     32.33 o 
  -5   9   2      573.45      736.09     43.14 o 
  -4   9   2     1562.91     1438.51     60.36 o 
  -3   9   2      836.28      985.18     53.78 o 
  -2   9   2      417.92      457.42     40.90 o 
  -1   9   2       74.47       53.84     31.63 o 
   0   9   2      306.12      291.62     32.35 o 
   1   9   2       68.23      152.67     27.46 o 
   2   9   2      416.09      498.70     41.92 o 
   3   9   2      258.33      409.97     43.14 o 
   4   9   2      126.51      213.90     41.15 o 
   5   9   2      892.96     1378.42     74.90 o 
   6   9   2      356.42      644.53     62.27 o 
   7   9   2     1957.97     3157.88    287.15 o 
   8   9   2      432.38      270.36     58.90 o 
   9   9   2     1080.56     1930.11    386.38 o 
  -9  10   2        0.12       71.61     32.11 o 
  -8  10   2      791.79      906.85     86.45 o 
  -7  10   2      430.40      429.65     62.26 o 
  -6  10   2       55.12      101.00     28.87 o 
  -5  10   2       25.19       92.70     26.99 o 
  -4  10   2      303.02      389.24     48.75 o 
  -3  10   2     1460.99     1824.32     71.11 o 
  -2  10   2      257.98      170.39     41.85 o 
  -1  10   2      801.78      692.84     56.08 o 
   0  10   2        7.87       45.83     30.99 o 
   1  10   2     1633.60     1971.24     96.02 o 
   2  10   2      100.87       93.70     45.55 o 
   3  10   2      535.94      633.55     63.76 o 
   4  10   2       22.75      -11.16     26.66 o 
   5  10   2      816.39     1169.52    101.83 o 
   6  10   2      339.97      428.48     73.05 o 
   7  10   2       44.13       58.77     36.22 o 
   8  10   2      113.16      214.25     91.69 o 
   9  10   2       26.54      136.93     98.94 o 
  -9  11   2       24.70       41.72     44.66 o 
  -8  11   2      196.47       99.73     39.91 o 
  -7  11   2       11.81       50.81     15.86 o 
  -6  11   2      517.56      455.75     56.29 o 
  -5  11   2      134.07      107.12     42.91 o 
  -4  11   2     1915.03     1685.55    284.65 o 
  -3  11   2     1052.00     1082.58     78.59 o 
  -2  11   2      879.52      793.50     60.68 o 
  -1  11   2      125.31      219.87     38.19 o 
   0  11   2     1258.58     1262.22     67.01 o 
   1  11   2      944.50     1041.55     61.30 o 
   2  11   2     2030.96     2326.83     76.12 o 
   3  11   2      206.12      253.07     36.47 o 
   4  11   2      603.39      508.95     81.17 o 
   5  11   2        7.14      146.83     39.86 o 
   6  11   2      431.25      220.82     59.28 o 
   7  11   2       48.85      178.03    106.32 o 
   8  11   2      106.63      158.42     68.32 o 
  -8  12   2      216.30      304.33    276.17 o 
  -7  12   2       71.20       58.70     28.05 o 
  -6  12   2      348.18      266.02    102.31 o 
  -5  12   2     1964.12      258.91    743.03 o 
  -4  12   2       82.48      115.83     26.35 o 
  -3  12   2     1795.04     1762.57     91.21 o 
  -2  12   2        0.94       76.13     43.07 o 
  -1  12   2     2487.24     2228.97    116.39 o 
   0  12   2        0.06       54.81     28.01 o 
   1  12   2     1057.25     1050.62     48.42 o 
   2  12   2       68.95      106.47     44.27 o 
   3  12   2     1206.71     1007.42    114.16 o 
   4  12   2      277.99      257.20     85.23 o 
   5  12   2       57.09        6.31     31.49 o 
   6  12   2      199.25      318.68    237.50 o 
   7  12   2      306.27      245.32    104.21 o 
  -7  13   2      636.73      404.01    310.39 o 
  -6  13   2       88.62      164.52     86.12 o 
  -5  13   2      885.74      916.53     89.19 o 
  -4  13   2      184.65      169.50     32.02 o 
  -3  13   2      494.41      640.81     84.89 o 
  -2  13   2       24.22       45.01     23.91 o 
  -1  13   2        0.46      100.15     33.19 o 
   0  13   2       66.59       76.34     29.59 o 
   1  13   2      694.01      957.61    111.27 o 
   2  13   2      267.91      156.18     30.74 o 
   3  13   2      613.38      851.83     76.09 o 
   4  13   2      139.36      124.28     32.20 o 
   5  13   2      392.32      848.13    147.98 o 
   6  13   2      290.92      107.36     72.73 o 
  -5  14   2        3.82       75.36     58.17 o 
  -4  14   2      300.55      487.37     92.29 o 
  -3  14   2      263.54      583.59     89.84 o 
  -2  14   2       82.76      202.29     95.65 o 
  -1  14   2      319.88      543.77     87.92 o 
   0  14   2       20.52       90.07     36.92 o 
   1  14   2      183.56      496.35     94.73 o 
   2  14   2       56.17      208.73     59.05 o 
   3  14   2        3.45      138.67    101.85 o 
   4  14   2       27.32      152.28     52.57 o 
  -3  15   2        0.59      130.05     33.93 o 
  -2  15   2      307.30      604.73    116.70 o 
  -1  15   2       28.65      140.53     37.30 o 
   0  15   2      368.16      583.70    132.48 o 
   1  15   2       68.45       87.09     47.02 o 
   2  15   2      228.08      310.41    175.35 o 
 -11   0   3      891.17      702.02    322.97 o 
  -9   0   3     1240.01     1180.16    100.02 o 
  -7   0   3    17035.17    19684.66    295.85 o 
  -5   0   3     5897.39     6442.81    147.05 o 
  -3   0   3    73557.70    83682.37    723.05 o 
  -1   0   3    29561.49    31627.72    569.64 o 
   1   0   3    10012.50    11182.09    183.58 o 
   3   0   3     9358.25    11388.21    525.39 o 
   5   0   3      778.49      892.89     85.76 o 
   7   0   3     2872.20     2821.78    245.95 o 
   9   0   3     1928.88     1958.85    231.44 o 
  11   0   3      847.60     1005.59    320.48 o 
 -12   1   3      423.52      392.53     78.28 o 
 -11   1   3       37.43      124.06     39.91 o 
 -10   1   3      366.98      403.11     63.46 o 
  -9   1   3      141.87      144.48     23.37 o 
  -8   1   3     2349.08     2298.30     85.33 o 
  -7   1   3      641.53      538.28     39.09 o 
  -6   1   3     3474.97     3284.96     73.63 o 
  -5   1   3      512.98      385.80     30.80 o 
  -4   1   3     3712.72     3476.64     83.15 o 
  -3   1   3      637.81      407.60     34.23 o 
  -2   1   3    68343.99    75884.11    673.02 o 
  -1   1   3     8977.09     9356.89     98.10 o 
   0   1   3    11782.09    12868.97    136.37 o 
   1   1   3      642.57      397.93     42.75 o 
   2   1   3      645.18      815.86     55.32 o 
   3   1   3    26099.69    29027.28    714.29 o 
   4   1   3     1337.58     1609.81     72.64 o 
   5   1   3     6610.68     5919.48    133.59 o 
   6   1   3       18.93      113.22     27.57 o 
   7   1   3     1029.86     1229.25    134.01 o 
   8   1   3      977.05      828.50    113.24 o 
   9   1   3     2051.51     2204.46    533.39 o 
  10   1   3      509.85      576.77    143.16 o 
  11   1   3       58.39      189.07     71.21 o 
 -12   2   3       44.11      188.41     51.83 o 
 -11   2   3      215.78      161.62     47.98 o 
 -10   2   3     1260.73     1083.97    100.23 o 
  -9   2   3      557.12      494.88     44.08 o 
  -8   2   3       42.70       90.95     21.80 o 
  -7   2   3     2892.89     3220.45     85.40 o 
  -6   2   3      499.99      165.98     29.71 o 
  -5   2   3     2536.71     2743.60     76.12 o 
  -4   2   3      542.24      546.40     29.77 o 
  -3   2   3     1225.68     1245.72     46.83 o 
  -2   2   3       26.50       45.14     34.13 o 
  -1   2   3     9868.05    10488.73     95.26 o 
   0   2   3      374.28      765.28     46.65 o 
   1   2   3      847.00      813.36     56.92 o 
   2   2   3    16501.17    18061.53    247.28 o 
   3   2   3       24.60       67.84     27.99 o 
   4   2   3    22734.48    21768.33    625.63 o 
   5   2   3       16.79      122.37     25.97 o 
   6   2   3     4720.64     4732.37    114.93 o 
   7   2   3     1443.84     1775.57    135.71 o 
   8   2   3     3751.86     3815.08    403.58 o 
   9   2   3       76.03       93.19     66.53 o 
  10   2   3      902.02     1142.87    366.53 o 
  11   2   3        1.34       17.60     64.28 o 
 -12   3   3      173.16      260.69     58.51 o 
 -11   3   3     1015.72     1014.79    123.61 o 
 -10   3   3      201.79      209.74     46.91 o 
  -9   3   3      373.09      316.96     50.65 o 
  -8   3   3      355.96      399.25     47.58 o 
  -7   3   3      522.14      374.03     47.12 o 
  -6   3   3      107.70       67.35     23.48 o 
  -5   3   3       69.99      104.32     33.93 o 
  -4   3   3      526.96      582.36     30.18 o 
  -3   3   3     4260.59     5046.94     73.39 o 
  -2   3   3     3722.32     2817.49     72.63 o 
  -1   3   3    18074.62    18740.20    189.34 o 
   0   3   3    10914.64     9838.70    116.59 o 
   1   3   3     8432.31     8511.78    115.86 o 
   2   3   3        6.47       29.58     32.07 o 
   3   3   3    12694.06    12894.72    249.98 o 
   4   3   3     2490.12     2427.15     91.04 o 
   5   3   3     4710.48     4153.40    115.61 o 
   6   3   3      187.07      152.09     40.00 o 
   7   3   3      217.29      153.83     30.13 o 
   8   3   3     2405.85     2142.64    151.86 o 
   9   3   3     1157.30      940.86    127.98 o 
  10   3   3      407.22      517.36    299.43 o 
  11   3   3      294.11      288.57     80.44 o 
 -12   4   3       11.37      105.25     36.51 o 
 -11   4   3      815.37      844.87    107.82 o 
 -10   4   3      378.20      181.86     45.79 o 
  -9   4   3     1551.21     1725.06    135.64 o 
  -8   4   3      130.39      119.41     29.31 o 
  -7   4   3     5095.04     5045.53     91.17 o 
  -6   4   3      786.94     1089.14     52.88 o 
  -5   4   3     4712.00     4707.73     79.90 o 
  -4   4   3      674.54      761.77     43.06 o 
  -3   4   3     4637.21     3907.10     47.54 o 
  -2   4   3     2471.48     3648.29     54.10 o 
  -1   4   3    12155.72    10678.27    103.49 o 
   0   4   3     4393.44     3784.91     77.18 o 
   1   4   3     6524.12     6478.53     90.84 o 
   2   4   3      323.64      388.27     40.59 o 
   3   4   3      942.69      876.53     44.45 o 
   4   4   3      186.54      276.83     31.33 o 
   5   4   3     2023.01     1922.65     91.16 o 
   6   4   3      297.70      315.23     51.88 o 
   7   4   3     3672.05     3934.61    231.21 o 
   8   4   3      382.63      126.32     44.16 o 
   9   4   3       98.64      250.20     99.11 o 
  10   4   3      129.09      198.18     86.45 o 
  11   4   3      162.32      322.16    284.83 o 
 -12   5   3      738.38      589.71    179.33 o 
 -11   5   3      973.14     1318.59    133.50 o 
 -10   5   3      703.06      595.96    135.18 o 
  -9   5   3      140.61      119.57     40.23 o 
  -8   5   3     3577.15     3826.96    129.18 o 
  -7   5   3       50.01      135.28     32.89 o 
  -6   5   3     8878.46     9185.71    130.46 o 
  -5   5   3       57.02       77.55     36.39 o 
  -4   5   3     7063.07     7031.94     95.23 o 
  -3   5   3      699.94      425.90     24.16 o 
  -2   5   3    10453.29    10474.10    111.10 o 
  -1   5   3      176.62       81.56     25.14 o 
   0   5   3     7850.67     8593.99    120.84 o 
   1   5   3      215.10      415.86     47.02 o 
   2   5   3      180.27      241.64     41.01 o 
   3   5   3     7885.21     8538.85    137.15 o 
   4   5   3      263.68      238.95     34.57 o 
   5   5   3     1293.72     1729.59     76.44 o 
   6   5   3      218.13      304.56     49.99 o 
   7   5   3     3289.14     3327.93    243.56 o 
   8   5   3      111.33      121.77     78.37 o 
   9   5   3      264.03      564.33    327.09 o 
  10   5   3       34.09      240.31     81.46 o 
 -11   6   3      153.18      120.53     36.47 o 
 -10   6   3     1255.62     1507.52    164.04 o 
  -9   6   3      434.92      225.38     43.89 o 
  -8   6   3      381.18      640.66    104.27 o 
  -7   6   3      689.92      764.97     51.21 o 
  -6   6   3      136.48      186.41     26.32 o 
  -5   6   3     2317.87     2256.05     61.14 o 
  -4   6   3      539.39      426.83     32.04 o 
  -3   6   3     9334.71    10211.11    145.77 o 
  -2   6   3     8238.79     7028.44     89.63 o 
  -1   6   3     1512.89     2214.86     65.45 o 
   0   6   3     9534.93    10314.57    144.82 o 
   1   6   3      170.14      116.45     25.42 o 
   2   6   3     8188.79     7706.44    133.40 o 
   3   6   3       48.06      118.50     22.96 o 
   4   6   3     5966.05     6404.69    119.38 o 
   5   6   3        4.21       77.56     26.56 o 
   6   6   3        9.82       88.31     25.23 o 
   7   6   3       69.12       26.77     62.38 o 
   8   6   3     1222.34     1350.71    196.92 o 
   9   6   3       66.50      141.02     90.70 o 
  10   6   3      329.65      770.35    187.51 o 
 -11   7   3      524.83      542.93    108.99 o 
 -10   7   3      197.07      180.40     37.95 o 
  -9   7   3      826.75      893.02    102.74 o 
  -8   7   3      409.56      463.60     59.24 o 
  -7   7   3       53.20      178.83     29.45 o 
  -6   7   3      959.92      853.23     56.74 o 
  -5   7   3       20.94       58.29     17.48 o 
  -4   7   3       77.59       78.28     22.12 o 
  -3   7   3      855.05      653.76     31.26 o 
  -2   7   3      131.04       78.79     32.06 o 
  -1   7   3     6142.07     5945.87     88.03 o 
   0   7   3      822.22     1207.47     45.03 o 
   1   7   3     4688.69     4726.98     89.16 o 
   2   7   3     1639.89     1831.97     61.01 o 
   3   7   3     4404.19     4796.34    119.29 o 
   4   7   3      210.34      245.48     34.33 o 
   5   7   3     5334.68     6325.42    254.53 o 
   6   7   3        2.12       83.26     25.73 o 
   7   7   3     1479.45     1515.06    249.49 o 
   8   7   3      165.71      231.20     67.76 o 
   9   7   3     1109.00      885.36    168.04 o 
  10   7   3        0.39       96.23    150.78 o 
 -11   8   3       68.95      193.67     42.39 o 
 -10   8   3       34.01      120.83     36.47 o 
  -9   8   3       17.63       25.46     26.35 o 
  -8   8   3       67.23      141.10     29.87 o 
  -7   8   3     3087.99     3421.69    115.01 o 
  -6   8   3      190.75      159.02     27.40 o 
  -5   8   3     4604.67     4506.11     97.01 o 
  -4   8   3      119.01       65.06     16.79 o 
  -3   8   3     4244.39     4111.41     71.90 o 
  -2   8   3       88.45      130.87     29.13 o 
  -1   8   3     2592.04     2059.56     63.63 o 
   0   8   3     2790.27     3043.64    426.53 o 
   1   8   3       17.99       60.09     30.10 o 
   2   8   3     2677.63     3025.83    106.76 o 
   3   8   3      175.38      350.20     46.23 o 
   4   8   3     2812.48     2422.99    153.22 o 
   5   8   3      870.52     1028.47    101.99 o 
   6   8   3     1819.66     1738.44    104.51 o 
   7   8   3       51.32      149.42    112.85 o 
   8   8   3     1289.81      972.16    182.51 o 
   9   8   3        1.65       96.48     70.67 o 
 -10   9   3      210.67      183.50     47.69 o 
  -9   9   3       52.91       86.87     25.12 o 
  -8   9   3     1734.20     1895.78    176.77 o 
  -7   9   3       96.93       83.56     19.67 o 
  -6   9   3     2906.69     2907.45     94.84 o 
  -5   9   3      316.44      270.50     32.28 o 
  -4   9   3     3572.09     3926.13    132.44 o 
  -3   9   3     1500.84     1575.30     54.32 o 
  -2   9   3     2744.58     2748.60     81.69 o 
  -1   9   3      976.07      851.89     48.43 o 
   0   9   3     1696.29     1361.91     67.13 o 
   1   9   3       49.34       88.34     47.83 o 
   2   9   3     1490.44     1231.75     65.76 o 
   3   9   3       65.33       70.82     25.08 o 
   4   9   3      264.90      103.91     41.61 o 
   5   9   3     2348.79     1888.86     99.25 o 
   6   9   3        1.08      121.01     65.34 o 
   7   9   3       78.10       56.68     43.68 o 
   8   9   3       90.81      279.94     62.57 o 
   9   9   3       12.08      138.61    106.49 o 
  -9  10   3      157.86      203.55     45.40 o 
  -8  10   3       85.06      100.83     25.99 o 
  -7  10   3        1.44        6.83     24.77 o 
  -6  10   3      476.22      554.83     51.75 o 
  -5  10   3       63.92       54.14     19.83 o 
  -4  10   3       50.57       64.18     14.23 o 
  -3  10   3     2134.69     2239.27     89.60 o 
  -2  10   3      675.01      575.03     51.67 o 
  -1  10   3      628.78      454.91     59.36 o 
   0  10   3     1917.44     2357.86    103.92 o 
   1  10   3     2401.29     2167.22     98.99 o 
   2  10   3     1642.63     1560.53    106.65 o 
   3  10   3     1249.67     1067.83     72.78 o 
   4  10   3      353.63      566.73     48.15 o 
   5  10   3      131.80       51.03     26.86 o 
   6  10   3      322.77      522.06     93.33 o 
   7  10   3       15.27       43.63     40.85 o 
   8  10   3      425.89      559.69    175.48 o 
  -9  11   3      239.50      305.50     78.70 o 
  -8  11   3       24.05       70.39     36.96 o 
  -7  11   3       45.41      141.82     28.85 o 
  -6  11   3       27.65      101.87     23.07 o 
  -5  11   3       29.15       57.49     24.09 o 
  -4  11   3      107.66      192.68     33.67 o 
  -3  11   3      706.33      554.36     56.30 o 
  -2  11   3      375.12      210.32     70.46 o 
  -1  11   3       52.38       45.47     24.67 o 
   0  11   3      356.30      479.39     54.42 o 
   1  11   3      738.36     1211.06     94.94 o 
   2  11   3     1285.05     1190.48    103.43 o 
   3  11   3     1534.90     1827.04    165.79 o 
   4  11   3       13.19      100.87     36.44 o 
   5  11   3     1923.32     2362.67    702.66 o 
   6  11   3      165.20      181.19     88.46 o 
   7  11   3     1690.52     2222.11    235.83 o 
  -8  12   3        5.83      142.06     40.30 o 
  -7  12   3       35.92      191.85     41.35 o 
  -6  12   3       22.07       79.50     35.41 o 
  -5  12   3      428.58      481.09     65.00 o 
  -4  12   3      105.05      146.22     27.06 o 
  -3  12   3       26.88       31.32     18.53 o 
  -2  12   3        0.30       71.25     38.71 o 
  -1  12   3      385.53      352.07     47.07 o 
   0  12   3     2027.79     2211.35    183.56 o 
   1  12   3       88.80      157.90     55.65 o 
   2  12   3     1031.59     1096.64     80.19 o 
   3  12   3      140.01      202.77     46.51 o 
   4  12   3     1266.90     1470.98    152.63 o 
   5  12   3        7.20       81.65     60.48 o 
   6  12   3     1073.77     1481.23    303.27 o 
   7  12   3      164.23      260.28     81.39 o 
  -7  13   3       21.11       81.34     38.56 o 
  -6  13   3      411.34      246.73    162.95 o 
  -5  13   3      468.43      172.42    103.57 o 
  -4  13   3      783.90     1201.41    342.12 o 
  -3  13   3      173.83       69.75     21.79 o 
  -2  13   3      827.89      973.00    123.37 o 
  -1  13   3        0.13       26.93     28.57 o 
   0  13   3     1844.84     1933.69    173.19 o 
   1  13   3       17.07       57.63     21.88 o 
   2  13   3      574.76      596.88    111.90 o 
   3  13   3        1.04       54.46     31.44 o 
   4  13   3      101.88      144.87     81.67 o 
   5  13   3      190.16      243.39     75.84 o 
  -5  14   3      649.74      699.17    118.97 o 
  -4  14   3       54.58      141.89     37.59 o 
  -3  14   3      495.31      613.04    144.93 o 
  -2  14   3       51.01       54.35     24.23 o 
  -1  14   3      384.78      236.84     45.85 o 
   0  14   3       37.01       90.64     33.13 o 
   1  14   3      435.73      350.96     82.74 o 
   2  14   3      102.98      188.32     55.71 o 
   3  14   3       69.44      168.63    110.14 o 
   4  14   3      144.93      347.62     92.59 o 
  -3  15   3        4.79       58.51     25.47 o 
  -2  15   3      136.21      104.69     35.88 o 
  -1  15   3       61.28      103.00     31.10 o 
   0  15   3       15.98      116.61     37.29 o 
   1  15   3      195.88      285.23     82.67 o 
   2  15   3       49.80       55.64     41.75 o 
 -12   0   4      627.78      406.33    126.49 o 
 -10   0   4       78.06       43.23     26.56 o 
  -8   0   4     2262.38     2461.76    165.97 o 
  -6   0   4     5441.65     6005.60    196.00 o 
  -4   0   4    18602.19    20181.61    207.48 o 
  -2   0   4   377796.94   436382.44  26606.24 o 
   0   0   4     3929.24     4016.78    126.49 o 
   2   0   4    10335.56    10680.35    265.13 o 
   4   0   4     2201.41     1719.83     85.67 o 
   6   0   4      194.02       79.16     36.91 o 
   8   0   4      758.64      756.44    187.03 o 
  10   0   4      572.49      631.21    241.84 o 
 -12   1   4      376.15      304.34     63.40 o 
 -11   1   4        9.67       51.81     36.88 o 
 -10   1   4     1201.92     1430.72     94.19 o 
  -9   1   4      267.48      251.18     35.54 o 
  -8   1   4     5710.23     5692.21    124.35 o 
  -7   1   4     2776.24     3388.29     73.10 o 
  -6   1   4     4656.24     4311.49     98.24 o 
  -5   1   4     2984.51     3421.00     63.09 o 
  -4   1   4       48.70       65.65     24.03 o 
  -3   1   4     6160.33     6270.33    128.27 o 
  -2   1   4      317.68      338.97     35.04 o 
  -1   1   4    13082.11    13523.27    182.58 o 
   0   1   4     2584.66     2659.91     71.88 o 
   1   1   4     4747.68     4783.49    103.34 o 
   2   1   4     5290.64     4289.74    142.75 o 
   3   1   4    17269.62    20571.65    239.48 o 
   4   1   4      347.26      307.95     43.10 o 
   5   1   4     1089.28     1051.82     67.45 o 
   6   1   4       97.60      133.12     36.92 o 
   7   1   4      783.41      934.13    116.12 o 
   8   1   4       44.35       34.84    159.90 o 
   9   1   4      869.06      806.20    144.76 o 
  10   1   4      299.54      435.29    133.32 o 
  11   1   4        1.56      110.45     90.52 o 
 -12   2   4      185.70      195.50     61.45 o 
 -11   2   4      431.63      299.93     56.47 o 
 -10   2   4       15.34       61.45     26.84 o 
  -9   2   4     2921.74     2883.93    139.30 o 
  -8   2   4        6.24       74.37     22.29 o 
  -7   2   4    12139.45    12243.23    127.22 o 
  -6   2   4        1.84       69.74     19.21 o 
  -5   2   4     4288.27     4304.96     70.01 o 
  -4   2   4      391.10      310.18     26.02 o 
  -3   2   4      394.78      467.69     20.53 o 
  -2   2   4     4761.00     6114.70    132.10 o 
  -1   2   4     1580.68     1921.76     69.91 o 
   0   2   4     1853.06     1996.25     64.44 o 
   1   2   4     6298.24     6629.42    105.40 o 
   2   2   4     3688.58     4194.07     95.21 o 
   3   2   4     5596.21     4790.45    115.04 o 
   4   2   4     1540.74     1509.94     58.62 o 
   5   2   4       82.74       77.62     31.19 o 
   6   2   4      244.46      175.83     35.99 o 
   7   2   4      728.97      688.73     67.40 o 
   8   2   4       25.91      100.78     78.06 o 
   9   2   4     1217.05     1917.42    459.06 o 
  10   2   4        3.52       33.04     64.98 o 
  11   2   4      598.95      350.63    197.74 o 
 -12   3   4      526.57      417.87    142.31 o 
 -11   3   4     1669.26     1722.90    213.42 o 
 -10   3   4     2199.21     2151.24    164.20 o 
  -9   3   4      256.92      197.99     32.45 o 
  -8   3   4     1751.90     1339.37     76.26 o 
  -7   3   4      711.83      613.61     43.06 o 
  -6   3   4     2709.78     2788.93     80.17 o 
  -5   3   4     2476.17     2291.91     78.87 o 
  -4   3   4     1381.76     1295.42     38.11 o 
  -3   3   4    12466.61    10844.41    172.92 o 
  -2   3   4     4380.52     4470.78    131.23 o 
  -1   3   4      974.33      688.09     37.27 o 
   0   3   4      299.81      244.65     40.09 o 
   1   3   4      741.11      824.69     52.45 o 
   2   3   4      890.21      563.15     46.06 o 
   3   3   4      242.42      151.23     32.52 o 
   4   3   4     1916.52     1522.58     56.85 o 
   5   3   4       67.36      116.05     30.06 o 
   6   3   4     7330.79     7452.76    301.84 o 
   7   3   4      265.10      245.82     46.17 o 
   8   3   4     1137.17     1076.34    150.78 o 
   9   3   4      360.01      416.34    122.74 o 
  10   3   4      631.32      845.01    257.66 o 
 -12   4   4      137.79      240.27     68.07 o 
 -11   4   4      121.28      114.12     65.41 o 
 -10   4   4      317.55      249.20     50.86 o 
  -9   4   4        0.33       92.33     24.25 o 
  -8   4   4     2007.47     1930.13    100.56 o 
  -7   4   4      247.29      291.59     42.40 o 
  -6   4   4     1132.90     1107.28     47.03 o 
  -5   4   4      566.94      581.74     33.55 o 
  -4   4   4     3810.73     3436.27     55.40 o 
  -3   4   4     1145.54      934.86     55.10 o 
  -2   4   4    13848.70    13222.49    204.77 o 
  -1   4   4     1865.37     2289.34     59.77 o 
   0   4   4     1430.10     1094.47     55.52 o 
   1   4   4     1549.45     1623.22     93.06 o 
   2   4   4     9586.81     8839.23    169.11 o 
   3   4   4        5.25      131.98     34.78 o 
   4   4   4     6914.77     7212.16    118.28 o 
   5   4   4     1350.27     1203.48     72.00 o 
   6   4   4     3755.88     3757.34    218.16 o 
   7   4   4      110.60       45.86     43.65 o 
   8   4   4      482.45      535.76    114.84 o 
   9   4   4      204.72      329.88    118.12 o 
  10   4   4       27.36       35.17     76.18 o 
 -12   5   4      362.48      372.26     83.82 o 
 -11   5   4        4.19       68.19     39.32 o 
 -10   5   4        7.49       70.71     23.72 o 
  -9   5   4      297.10      195.62     39.69 o 
  -8   5   4     1301.42     1541.61    103.27 o 
  -7   5   4     1001.68      893.60     62.77 o 
  -6   5   4     3033.56     2870.82     78.22 o 
  -5   5   4     1504.06     1667.78     59.72 o 
  -4   5   4      387.69      276.45     26.54 o 
  -3   5   4     5137.75     5447.60     75.17 o 
  -2   5   4      317.92      169.51     42.61 o 
  -1   5   4    10733.82    10768.18    160.53 o 
   0   5   4     1920.29     1723.37     96.06 o 
   1   5   4    13066.65    13892.18    191.97 o 
   2   5   4     2994.32     3337.70    174.78 o 
   4   5   4       11.35       65.76     27.58 o 
   5   5   4     3464.92     3177.13    120.01 o 
   6   5   4      151.01      263.14     42.62 o 
   7   5   4      862.85      569.88    108.81 o 
   8   5   4     2226.14     3102.97    511.18 o 
   9   5   4      152.78      -25.29     58.52 o 
  10   5   4       76.81      170.57     95.17 o 
 -11   6   4      840.40      790.63    166.01 o 
 -10   6   4       40.66       74.97     26.70 o 
  -9   6   4     1458.01     1753.86    238.16 o 
  -8   6   4      160.20      106.27     29.08 o 
  -7   6   4     1886.78     2025.17     86.53 o 
  -6   6   4      238.45      253.21     30.54 o 
  -5   6   4     2247.38     1885.29     50.06 o 
  -4   6   4     2330.60     2977.52    102.51 o 
  -3   6   4     2228.20     1970.26     37.78 o 
  -2   6   4     2576.34     3267.09     63.73 o 
  -1   6   4     1907.73     1709.88     51.63 o 
   0   6   4     4096.08     4664.85     88.19 o 
   1   6   4      221.33      194.82     35.21 o 
   2   6   4     2183.28     2151.11    103.30 o 
   3   6   4      741.79     1080.18     68.35 o 
   4   6   4      902.82      701.38     73.37 o 
   5   6   4     3101.89     3440.75    176.92 o 
   6   6   4      496.02      456.47     67.02 o 
   7   6   4     4148.69     4565.88    464.77 o 
   8   6   4      134.61       75.57     37.04 o 
   9   6   4     1831.47     2741.66    274.96 o 
  10   6   4       30.17      122.08     69.30 o 
 -11   7   4      119.16      187.34     50.30 o 
 -10   7   4      757.54      740.69    110.82 o 
  -9   7   4      561.28      555.96     82.24 o 
  -8   7   4      956.17     1025.47     89.65 o 
  -7   7   4      120.52      152.81     33.82 o 
  -6   7   4     1891.29     1935.92     89.63 o 
  -5   7   4      681.36      760.25     45.64 o 
  -4   7   4     2992.41     3043.47     84.00 o 
  -3   7   4      336.51      195.44     22.23 o 
  -2   7   4     1739.04     1696.62     56.50 o 
  -1   7   4      225.64      108.45     24.06 o 
   0   7   4        5.39       71.10     31.75 o 
   1   7   4       27.46       82.08     27.65 o 
   2   7   4      130.50      150.77     36.15 o 
   3   7   4     1699.29     1627.11     71.25 o 
   4   7   4     1217.81     1399.85     86.44 o 
   5   7   4      667.66      371.10     45.17 o 
   6   7   4     2412.38     2949.17    317.70 o 
   7   7   4      173.72      217.36     90.55 o 
   8   7   4     1462.42     2363.03    468.50 o 
   9   7   4        3.77      191.49     90.21 o 
 -11   8   4      382.74      249.75     91.07 o 
 -10   8   4        0.21       57.72     38.68 o 
  -9   8   4     2843.09     2885.58    316.87 o 
  -8   8   4       53.34      132.64     35.13 o 
  -7   8   4      550.08      625.47     75.09 o 
  -6   8   4      135.26       67.68     16.72 o 
  -5   8   4      680.86      834.92     65.68 o 
  -4   8   4        3.45       87.99     31.53 o 
  -3   8   4       20.29      107.74     36.99 o 
  -2   8   4     3423.55     3039.85     86.16 o 
  -1   8   4      414.13      459.17     44.36 o 
   0   8   4     2783.66     2714.64     72.64 o 
   1   8   4       13.16       54.15     25.32 o 
   2   8   4     6631.06     6394.49    135.42 o 
   3   8   4      107.43      155.33     25.98 o 
   4   8   4     2438.39     2632.96    138.42 o 
   5   8   4     1642.90     2127.09    143.33 o 
   6   8   4       10.91       35.55     48.95 o 
   7   8   4       20.21      117.67     46.75 o 
   8   8   4        6.48       61.32     44.12 o 
   9   8   4       70.42       97.83    115.82 o 
 -10   9   4      232.97      146.53     62.49 o 
  -9   9   4       10.28       91.63     21.32 o 
  -8   9   4      121.69       89.63     22.49 o 
  -7   9   4     1052.46      889.35     66.21 o 
  -6   9   4        2.96       42.28     17.96 o 
  -5   9   4     1881.43     1678.21     70.50 o 
  -4   9   4      232.83      224.56     23.75 o 
  -3   9   4     5420.29     5073.31    166.21 o 
  -2   9   4      473.26      470.68     38.06 o 
  -1   9   4     6818.59     6862.29    108.02 o 
   0   9   4       67.34      133.52     21.93 o 
   1   9   4     3432.99     2984.03    564.45 o 
   2   9   4      356.94      279.89     30.83 o 
   3   9   4     2378.98     2392.65    158.01 o 
   4   9   4       11.69       32.56     16.65 o 
   5   9   4       28.45       81.61     24.81 o 
   6   9   4      305.66      159.15     55.75 o 
   7   9   4      492.78      270.70     76.03 o 
   8   9   4      558.63      989.56    146.89 o 
  -9  10   4       64.44       67.63     25.98 o 
  -8  10   4      396.77       84.08     22.49 o 
  -7  10   4      330.96      358.41     41.41 o 
  -6  10   4     1993.85     1798.06    113.46 o 
  -5  10   4      740.49      701.86     54.51 o 
  -4  10   4      591.42      466.35     36.79 o 
  -3  10   4       23.25       99.53     23.52 o 
  -2  10   4      492.05      281.18     50.99 o 
  -1  10   4     1814.97     1389.68    104.80 o 
   0  10   4      416.74      466.22     64.81 o 
   1  10   4      721.62      615.54     34.29 o 
   2  10   4      270.70      153.29     28.00 o 
   3  10   4      398.14      534.24     57.21 o 
   4  10   4      174.32      101.54     24.49 o 
   5  10   4      949.79      845.73    170.77 o 
   6  10   4      942.37      691.21    160.73 o 
   7  10   4      986.07     1404.18    167.39 o 
   8  10   4      349.74      212.66     66.01 o 
  -9  11   4        4.41       68.15     25.09 o 
  -8  11   4      622.54      924.70    122.67 o 
  -7  11   4      113.87       83.39     20.38 o 
  -6  11   4     1212.46     1261.11    100.67 o 
  -5  11   4       80.40       68.19     14.61 o 
  -4  11   4      965.05     1252.16    137.13 o 
  -3  11   4      704.29      331.71     34.95 o 
  -2  11   4        0.07       34.89     22.54 o 
  -1  11   4      857.87      666.69     69.91 o 
   0  11   4      772.68      851.26     68.62 o 
   1  11   4      221.69      319.85     69.09 o 
   2  11   4      629.72      634.40     66.93 o 
   3  11   4       91.76      218.19     56.05 o 
   4  11   4       88.95      204.46     49.07 o 
   5  11   4        0.31       69.08     35.24 o 
   6  11   4      403.54      735.71    164.94 o 
   7  11   4      218.93      210.49     67.59 o 
  -8  12   4       82.11       57.36     51.71 o 
  -7  12   4      607.50      771.52    130.89 o 
  -6  12   4       36.49       65.23     20.71 o 
  -5  12   4      254.24      414.07     58.32 o 
  -4  12   4      757.11      974.61    125.57 o 
  -3  12   4        0.16       20.30     24.05 o 
  -2  12   4       53.08      142.70     69.03 o 
  -1  12   4       37.49       77.81     18.10 o 
   0  12   4      621.02      927.17     94.77 o 
   1  12   4        0.42       80.30     40.53 o 
   2  12   4       25.94       50.33     18.10 o 
   3  12   4      167.13      202.28    159.64 o 
   4  12   4       75.17      125.38     46.53 o 
   5  12   4      368.26      271.89    140.60 o 
   6  12   4       81.26      106.62     51.94 o 
  -7  13   4      228.90      281.18    160.49 o 
  -6  13   4       48.83       79.40     27.59 o 
  -5  13   4     1140.20     1440.52    129.51 o 
  -4  13   4      196.88      191.00     66.09 o 
  -3  13   4     1367.33     1438.17    201.23 o 
  -2  13   4       16.92      109.99     22.37 o 
  -1  13   4      689.20      944.16     91.98 o 
   0  13   4       35.95      115.92     27.98 o 
   1  13   4      945.72     1189.01    145.27 o 
   2  13   4        5.03       67.13     24.92 o 
   3  13   4       71.26      177.00     57.42 o 
   4  13   4       15.75       79.73     52.58 o 
   5  13   4       86.24      147.91     56.40 o 
  -5  14   4       60.28      153.37     60.66 o 
  -4  14   4      773.73      526.47     93.36 o 
  -3  14   4       15.54       77.09     41.94 o 
  -2  14   4      616.77      516.50    107.71 o 
  -1  14   4       74.64       68.51     31.22 o 
   0  14   4     1227.07     1297.67    121.15 o 
   1  14   4      240.58      167.85     43.24 o 
   2  14   4      406.70      351.86     80.22 o 
   3  14   4       56.64      195.24     75.99 o 
  -2  15   4       19.67       63.83     29.54 o 
  -1  15   4       42.75       97.43     45.96 o 
   0  15   4       81.60      110.12     27.15 o 
 -11   0   5      524.85      396.19    229.50 o 
  -9   0   5      173.34      123.56     30.35 o 
  -7   0   5      526.98      308.06     48.07 o 
  -5   0   5      393.86      318.69     43.57 o 
  -3   0   5     1070.38     1247.02     43.87 o 
  -1   0   5    11478.23    12456.27    197.53 o 
   1   0   5    19331.29    19945.95    294.69 o 
   3   0   5    42684.71    44044.00    997.39 o 
   5   0   5     6043.41     6113.87    281.33 o 
   7   0   5     8012.35     8310.69    581.97 o 
   9   0   5     1328.20     1509.76    293.47 o 
 -12   1   5     1085.34     1124.84    208.24 o 
 -11   1   5       13.24      107.14     30.25 o 
 -10   1   5        4.74       43.31     34.13 o 
  -9   1   5     1143.00     1018.98     60.93 o 
  -8   1   5       13.80       46.03     23.65 o 
  -7   1   5     2593.20     2838.60     76.57 o 
  -6   1   5      302.64      153.63     23.48 o 
  -5   1   5      227.50      219.37     21.84 o 
  -4   1   5      557.40      559.56     28.62 o 
  -3   1   5    17462.42    17873.36    170.97 o 
  -2   1   5     1115.48     1496.69     40.59 o 
  -1   1   5     4669.90     4462.36     91.96 o 
   0   1   5     1865.21     1459.14     56.84 o 
   1   1   5     4254.52     5041.22    114.02 o 
   2   1   5     4171.94     3554.08     94.38 o 
   3   1   5      687.18      667.37     57.54 o 
   4   1   5     6955.45     5946.67    116.56 o 
   5   1   5       12.11       53.02     51.82 o 
   6   1   5     5097.48     5484.35    291.21 o 
   7   1   5      359.79      285.31    102.49 o 
   8   1   5     1438.56     1486.30    268.59 o 
   9   1   5       20.21       72.89     74.41 o 
  10   1   5      185.44      225.53     75.94 o 
 -12   2   5      392.63      308.25     62.70 o 
 -11   2   5        9.82       13.58     38.64 o 
 -10   2   5      489.97      408.43     60.79 o 
  -9   2   5        2.42       75.18     22.61 o 
  -8   2   5     6046.37     6713.08    230.56 o 
  -7   2   5      181.00      240.28     35.27 o 
  -6   2   5     2046.04     2224.66     56.66 o 
  -5   2   5      721.92      685.62     34.02 o 
  -4   2   5     3386.05     3082.64     69.11 o 
  -3   2   5      235.92      186.72     23.20 o 
  -2   2   5    11160.71    10789.62    129.72 o 
  -1   2   5      184.08      161.01     30.50 o 
   0   2   5     5663.41     5248.11    225.67 o 
   1   2   5       30.32       38.93     47.76 o 
   2   2   5     8192.56     9724.03    169.70 o 
   3   2   5      380.26      452.54     53.77 o 
   4   2   5      679.34      734.23     51.67 o 
   5   2   5      185.18      118.21     49.37 o 
   6   2   5     1782.60     1637.84     95.79 o 
   7   2   5      589.84      355.53     77.42 o 
   8   2   5        2.47       13.29     67.47 o 
   9   2   5      184.10      285.91     89.61 o 
  10   2   5      416.15      534.96    139.34 o 
 -12   3   5      228.44      246.20     55.28 o 
 -11   3   5      180.66      210.07     38.90 o 
 -10   3   5       10.26       95.05     29.57 o 
  -9   3   5     4133.36     4011.20    168.37 o 
  -8   3   5      135.21      166.50     28.54 o 
  -7   3   5     6235.02     7173.97    171.88 o 
  -6   3   5     3154.54     3324.39     73.25 o 
  -5   3   5     5077.42     5245.68     80.13 o 
  -4   3   5      202.17      128.68     16.02 o 
  -3   3   5     7315.72     8630.19    158.71 o 
  -2   3   5      128.05       71.60     61.75 o 
  -1   3   5     4530.90     4939.41     91.81 o 
   0   3   5      278.15      126.63     36.24 o 
   1   3   5     2516.98     3111.20     76.09 o 
   2   3   5     5520.92     4920.86    118.24 o 
   3   3   5     1391.11     1581.33     68.90 o 
   4   3   5     1180.71     1236.96     61.25 o 
   5   3   5       27.60       37.64     38.13 o 
   6   3   5      709.98      872.72     82.77 o 
   7   3   5      336.60      266.93    110.31 o 
   8   3   5     1038.97     1580.95    149.81 o 
   9   3   5        0.90      169.41     82.12 o 
  10   3   5       32.88       92.34     75.08 o 
 -12   4   5      449.08      355.02     74.46 o 
 -11   4   5     1139.54     1172.56    186.31 o 
 -10   4   5      499.84      288.33     49.69 o 
  -9   4   5       10.33       59.92     24.85 o 
  -8   4   5     1185.31     1025.97     53.61 o 
  -7   4   5      111.99      151.95     23.66 o 
  -6   4   5      167.65      146.22     26.21 o 
  -5   4   5     1127.74     1275.94     76.93 o 
  -4   4   5      598.68      703.98     78.12 o 
  -3   4   5     3141.07     2765.31    149.55 o 
  -2   4   5       36.04       87.46     49.78 o 
  -1   4   5     1359.04     1345.58    100.60 o 
   0   4   5      151.77      131.93     31.81 o 
   1   4   5     5688.89     5232.49    144.27 o 
   2   4   5      630.20     1072.14     70.37 o 
   3   4   5     4201.67     4050.41    102.83 o 
   4   4   5      286.75      341.10     43.58 o 
   5   4   5     1640.43     1662.04     86.69 o 
   6   4   5      915.91      770.50     70.84 o 
   7   4   5     4265.62     4776.51    502.78 o 
   8   4   5      394.55      213.09    112.69 o 
   9   4   5     1184.38     1851.40    357.69 o 
  10   4   5        7.28       25.12     60.10 o 
 -12   5   5      363.96      252.86    106.88 o 
 -11   5   5      325.32      176.74     37.33 o 
 -10   5   5     1001.55      933.76     96.85 o 
  -9   5   5      287.50      282.96     56.31 o 
  -8   5   5       61.86      113.16     32.84 o 
  -7   5   5     1195.06     1133.89     66.49 o 
  -6   5   5      115.25      154.01     21.53 o 
  -5   5   5       67.04      106.01     24.84 o 
  -4   5   5     5720.02     6179.13    131.84 o 
  -3   5   5     6631.82     5013.33    115.06 o 
  -2   5   5     3964.02     3660.69    116.11 o 
  -1   5   5     1609.40     1141.32     47.06 o 
   0   5   5     2817.81     2544.88     69.88 o 
   1   5   5       39.10      148.23     49.51 o 
   2   5   5     2702.42     2713.85    103.85 o 
   3   5   5      448.92      267.86     34.28 o 
   4   5   5     2150.76     2154.26     78.39 o 
   5   5   5      149.05      118.58     43.62 o 
   6   5   5     1538.34     1538.62    153.50 o 
   7   5   5     1096.74     1152.92    167.52 o 
   8   5   5     3399.33     3664.65    408.96 o 
   9   5   5       92.84      298.67    105.40 o 
  10   5   5      666.18      772.75    208.06 o 
 -11   6   5      363.94      197.77     85.79 o 
 -10   6   5      248.07      173.78     42.86 o 
  -9   6   5      196.44      128.78     27.77 o 
  -8   6   5     4775.89     4861.99    250.92 o 
  -7   6   5       62.17       87.53     25.80 o 
  -6   6   5     5020.30     4507.25     99.71 o 
  -5   6   5       83.62       99.56     17.87 o 
  -4   6   5     9531.47     9779.92    186.78 o 
  -3   6   5     1105.02     1253.51     61.49 o 
  -2   6   5     5764.36     4560.48     84.07 o 
  -1   6   5     9184.18     9815.05    136.88 o 
   0   6   5      140.33      161.88     36.33 o 
   1   6   5       78.13       99.82     30.90 o 
   2   6   5     1397.89     1089.41     76.51 o 
   3   6   5      263.35      173.33     31.81 o 
   4   6   5       55.87       84.43     22.92 o 
   5   6   5       74.88       55.88     21.23 o 
   6   6   5      145.18      172.74     57.66 o 
   7   6   5      754.48      370.98     83.30 o 
   8   6   5        0.19       51.83     88.17 o 
   9   6   5      586.00      323.90    212.85 o 
 -11   7   5      397.71      287.76     62.16 o 
 -10   7   5        0.21       70.30     21.84 o 
  -9   7   5     3607.72     3010.88    290.14 o 
  -8   7   5      314.03      331.98     45.66 o 
  -7   7   5     4387.11     4083.68    141.38 o 
  -6   7   5       94.47      128.17     31.88 o 
  -5   7   5     3364.38     3296.83     58.17 o 
  -4   7   5      139.86      133.84     23.44 o 
  -3   7   5     4230.25     3893.90     94.27 o 
  -2   7   5       37.60       32.69     36.58 o 
  -1   7   5      766.17      539.80     37.16 o 
   0   7   5       41.09       99.08     29.36 o 
   1   7   5      202.47       90.65     48.43 o 
   2   7   5      747.83      714.10     52.36 o 
   3   7   5     1360.99      762.72     61.81 o 
   4   7   5      140.68      102.01     26.71 o 
   5   7   5      285.29      145.00     22.71 o 
   6   7   5      123.52       98.34     41.45 o 
   7   7   5      176.33      100.24     76.74 o 
   8   7   5       56.93      220.99    103.15 o 
   9   7   5        1.13      230.76     91.15 o 
 -11   8   5      519.97      326.10     90.83 o 
 -10   8   5      105.03      110.23     40.76 o 
  -9   8   5      751.97      882.65    120.89 o 
  -8   8   5     1061.07      803.93    101.79 o 
  -7   8   5      274.07      421.12     40.01 o 
  -6   8   5     1922.94     2086.88     78.18 o 
  -5   8   5      713.57      582.47     45.52 o 
  -4   8   5     3661.05     3496.64    151.44 o 
  -3   8   5      985.59      635.58     50.00 o 
  -2   8   5     1290.67     1291.59    115.97 o 
  -1   8   5      371.50      279.20     33.81 o 
   0   8   5     3153.31     2875.56     69.87 o 
   1   8   5     3369.75     3475.35     91.84 o 
   2   8   5     1680.00     1123.78    285.79 o 
   3   8   5     1079.48     1508.47    118.15 o 
   4   8   5        6.85       66.40     25.31 o 
   5   8   5      105.41      276.01     47.28 o 
   6   8   5      386.37      217.87     57.04 o 
   7   8   5     1095.37     1550.94    313.04 o 
   8   8   5       47.92       60.91     60.82 o 
 -10   9   5      197.06      221.08     42.81 o 
  -9   9   5       66.48      111.18     27.59 o 
  -8   9   5       12.24       51.47     17.61 o 
  -7   9   5        0.04       73.40     18.62 o 
  -6   9   5        2.18       43.30     17.24 o 
  -5   9   5       85.25       93.44     25.22 o 
  -4   9   5      575.66      359.30     36.22 o 
  -3   9   5      334.69      306.35     32.91 o 
  -2   9   5      610.83      486.15     43.09 o 
  -1   9   5      264.90      175.48     40.08 o 
   0   9   5     1288.81     1551.65     80.69 o 
   1   9   5     1312.11     1367.20     74.14 o 
   2   9   5     1839.74     2130.83     87.91 o 
   3   9   5       43.07       55.37     21.94 o 
   4   9   5     2688.35     3126.56    368.24 o 
   5   9   5       17.75       26.39     22.56 o 
   6   9   5     1726.62     2209.72    426.40 o 
   7   9   5       53.94       54.90     51.41 o 
   8   9   5      810.36     1139.08    320.58 o 
  -9  10   5       23.97       40.30     28.93 o 
  -8  10   5      338.94      353.75     60.81 o 
  -7  10   5       57.68       84.27     16.70 o 
  -6  10   5     1000.26     1019.52     65.94 o 
  -5  10   5        0.70       77.15     18.05 o 
  -4  10   5      641.02      665.26     47.06 o 
  -3  10   5      296.77      278.50     78.85 o 
  -2  10   5      385.44      387.43     41.79 o 
  -1  10   5     1098.08     1401.59     73.40 o 
   0  10   5        0.93       76.59     42.15 o 
   1  10   5       91.51      106.20     29.37 o 
   2  10   5       25.80       80.87     27.34 o 
   3  10   5      559.04      525.97     50.48 o 
   4  10   5      299.19      298.84     48.64 o 
   5  10   5     1469.57     1636.14    415.82 o 
   6  10   5      410.51      217.40     90.45 o 
   7  10   5      950.10      779.32    180.16 o 
  -9  11   5      157.18      159.41     47.22 o 
  -8  11   5       45.91       48.42     13.51 o 
  -7  11   5      613.21      465.67     70.67 o 
  -6  11   5       78.25       92.00     23.33 o 
  -5  11   5      750.99      928.09     95.94 o 
  -4  11   5      653.56      738.35     60.48 o 
  -3  11   5      477.97      367.46     39.53 o 
  -2  11   5      176.31      128.06     41.17 o 
  -1  11   5     3801.08     4123.07    220.53 o 
   0  11   5        9.05       41.29     26.86 o 
   1  11   5     1362.52     1128.42     90.51 o 
   2  11   5       16.98      109.46     41.74 o 
   3  11   5      202.11       61.15     23.97 o 
   4  11   5      340.44      201.56     63.34 o 
   5  11   5       38.60      180.89     91.06 o 
   6  11   5       61.73       41.69     52.30 o 
  -8  12   5      261.26      187.13     54.48 o 
  -7  12   5      112.18      156.32     37.23 o 
  -6  12   5      421.04      358.72     51.83 o 
  -5  12   5       42.28       35.74     17.97 o 
  -4  12   5     1755.22     1342.69    178.17 o 
  -3  12   5        8.44       49.09     41.83 o 
  -2  12   5      548.05      303.97     62.15 o 
  -1  12   5      112.25       27.02     28.07 o 
   0  12   5     1205.87     1199.70    164.83 o 
   1  12   5      723.00      806.45    103.26 o 
   2  12   5      508.43      269.70     62.25 o 
   3  12   5      217.70      283.33    120.32 o 
   4  12   5       34.88       34.94     21.26 o 
   5  12   5      353.21      579.44    143.86 o 
  -6  13   5       82.74       58.35     28.98 o 
  -5  13   5       64.77       37.35     15.04 o 
  -4  13   5        0.01       84.52     42.59 o 
  -3  13   5       12.19       69.49     31.95 o 
  -2  13   5      372.00      440.31     68.67 o 
  -1  13   5      339.89      224.93     39.28 o 
   0  13   5      644.09     1006.04    137.21 o 
   1  13   5      460.42      210.91     39.39 o 
   2  13   5     1162.60     1382.59    135.88 o 
   3  13   5       15.15       16.12     39.04 o 
   4  13   5     1229.22     2188.65    355.05 o 
  -5  14   5        0.23      151.14     53.81 o 
  -4  14   5       22.33       63.53     34.73 o 
  -3  14   5        2.82       57.18     26.36 o 
  -2  14   5      241.91      341.18     77.18 o 
  -1  14   5      239.22      316.22     69.68 o 
   0  14   5       79.83      205.43     61.20 o 
   1  14   5      547.76      610.53    120.77 o 
   2  14   5       25.42       24.77     38.29 o 
 -12   0   6     1581.07     1854.89    617.62 o 
 -10   0   6     2496.18     2429.63    184.09 o 
  -8   0   6     5154.83     4676.28    232.89 o 
  -6   0   6     2990.51     2938.69     92.73 o 
  -4   0   6    12121.68    12820.64    185.27 o 
  -2   0   6       51.60       40.57     30.62 o 
   0   0   6      650.05      462.52     55.82 o 
   2   0   6      187.45       91.33     56.37 o 
   4   0   6      313.93      226.96     61.57 o 
   6   0   6     4952.82     4849.71    547.11 o 
   8   0   6     2742.65     3121.82    516.13 o 
  10   0   6     1194.72     1749.77    515.66 o 
 -12   1   6       35.64      167.38     43.01 o 
 -11   1   6     1126.47     1081.98    131.44 o 
 -10   1   6       28.82       97.00     22.44 o 
  -9   1   6     2671.64     2610.68     81.34 o 
  -8   1   6     2103.21     2315.78     97.50 o 
  -7   1   6     2630.28     2584.92     62.72 o 
  -6   1   6     1247.42     1226.25     42.17 o 
  -5   1   6      800.44      648.34     31.03 o 
  -4   1   6     7318.27     7246.24     91.23 o 
  -3   1   6      319.59      250.66     30.05 o 
  -2   1   6      362.09      266.87     32.78 o 
  -1   1   6      805.57      914.64     47.03 o 
   0   1   6     1292.86     1252.45     57.59 o 
   1   1   6      101.74       29.21     33.02 o 
   2   1   6     9065.47     9828.44    250.51 o 
   3   1   6      367.80      540.33     56.29 o 
   4   1   6      545.73      490.28     46.60 o 
   5   1   6     1203.19     1042.55     74.00 o 
   6   1   6     1484.04     1450.50    146.40 o 
   7   1   6     4472.14     4131.62    237.22 o 
   8   1   6     2317.06     2412.26    286.79 o 
   9   1   6      754.59      733.41    180.77 o 
  10   1   6        1.39       60.17     64.06 o 
 -12   2   6       86.52      109.02     46.14 o 
 -11   2   6        6.73      130.05     27.90 o 
 -10   2   6      138.03      111.87     32.94 o 
  -9   2   6      560.57      724.61     52.68 o 
  -8   2   6       27.83       89.15     25.51 o 
  -7   2   6      881.75     1204.08     58.54 o 
  -6   2   6      316.32      398.12     28.21 o 
  -5   2   6     2121.44     1931.70     40.25 o 
  -4   2   6       58.48       33.78     16.42 o 
  -3   2   6    10627.17     9493.74    159.32 o 
  -2   2   6      486.38      653.85     33.81 o 
  -1   2   6     3105.00     3240.85     70.95 o 
   0   2   6      414.20      355.62     42.29 o 
   1   2   6    11122.78    11501.95    232.52 o 
   2   2   6       39.76      138.81     44.30 o 
   3   2   6     7958.97     7297.59    133.82 o 
   4   2   6      668.42      517.90     54.41 o 
   5   2   6      727.71      741.72     63.20 o 
   6   2   6      255.09      152.85     37.06 o 
   7   2   6     2168.83     1996.34    320.40 o 
   8   2   6       16.76      107.34     66.60 o 
   9   2   6      224.10      198.89     74.20 o 
  10   2   6       13.24       48.20     80.13 o 
 -12   3   6       74.05       86.61     47.26 o 
 -11   3   6      272.05      207.51     45.35 o 
 -10   3   6       32.32      122.10     39.12 o 
  -9   3   6      413.36      447.07     58.12 o 
  -8   3   6     1460.70     1883.96     79.82 o 
  -7   3   6      373.00      293.13     30.96 o 
  -6   3   6      849.59     1000.62     35.25 o 
  -5   3   6        9.09       58.09     20.69 o 
  -4   3   6     8653.19    10181.28    184.69 o 
  -3   3   6     1507.75     1432.42    110.54 o 
  -2   3   6     4661.77     4666.67     94.69 o 
  -1   3   6      118.44      165.67     65.21 o 
   0   3   6     7757.34     7967.34    198.47 o 
   1   3   6      156.11      147.04     34.61 o 
   2   3   6    15299.94    16385.04    271.29 o 
   3   3   6      466.32      387.32     58.37 o 
   4   3   6     2459.33     2351.13     91.59 o 
   5   3   6     1054.41     1277.68     80.55 o 
   6   3   6      880.88      818.81    101.02 o 
   7   3   6      345.66      362.94    111.30 o 
   8   3   6      172.25      188.00     71.19 o 
   9   3   6      127.14      100.67     63.32 o 
  10   3   6       10.62      209.65     79.42 o 
 -12   4   6      761.50      916.51    162.75 o 
 -11   4   6        3.19       37.19     22.22 o 
 -10   4   6      475.72      446.87     58.32 o 
  -9   4   6        2.68       62.57     26.72 o 
  -8   4   6     3712.66     3903.64    120.02 o 
  -7   4   6      342.95      409.43     32.98 o 
  -6   4   6      959.18      950.68     40.37 o 
  -5   4   6       19.46      130.12     50.72 o 
  -4   4   6     1258.32     1207.43     88.36 o 
  -3   4   6      741.04     1097.92     78.98 o 
  -2   4   6     5229.51     5137.96    182.90 o 
  -1   4   6     5754.31     6401.42    109.16 o 
   0   4   6     1069.43     1166.07     53.06 o 
   1   4   6     3552.00     3637.06    188.37 o 
   2   4   6      473.43      329.40     75.94 o 
   3   4   6     1078.41      853.48     67.29 o 
   4   4   6     1094.51     1169.37     99.53 o 
   5   4   6        4.78       35.98     34.37 o 
   6   4   6     2947.25     3266.20    352.69 o 
   7   4   6        2.82       76.65     76.40 o 
   8   4   6     1329.84     1848.45    241.48 o 
   9   4   6        1.55       78.07     62.53 o 
 -12   5   6       92.33      204.05     47.49 o 
 -11   5   6      302.58      183.04     64.02 o 
 -10   5   6        6.23       32.20     22.04 o 
  -9   5   6      944.28      812.14     83.46 o 
  -8   5   6        5.94       56.35     30.80 o 
  -7   5   6     1626.80     1437.88     63.23 o 
  -6   5   6     1088.91      826.81     41.74 o 
  -5   5   6     5998.30     6135.98    116.74 o 
  -4   5   6     1720.30     1156.02     99.13 o 
  -3   5   6     5052.30     4822.99    307.27 o 
  -2   5   6      698.04      435.19     19.60 o 
  -1   5   6       10.05       47.91     25.22 o 
   0   5   6     5365.70     5087.09    115.76 o 
   1   5   6      335.85      303.51     60.18 o 
   2   5   6     3110.83     3136.49    140.50 o 
   3   5   6     1722.12     1795.09     81.85 o 
   4   5   6      130.85      125.40     25.06 o 
   5   5   6     3520.46     3534.78    171.00 o 
   6   5   6       32.31       34.82     36.15 o 
   7   5   6     1175.83     1440.92    197.31 o 
   8   5   6       72.11      285.38    202.24 o 
   9   5   6      547.53      643.65    270.82 o 
 -11   6   6        4.14       32.07     35.55 o 
 -10   6   6      367.11      172.17     53.07 o 
  -9   6   6      415.97      301.67     44.50 o 
  -8   6   6       82.26       67.20     22.98 o 
  -7   6   6       63.28      118.39     19.46 o 
  -6   6   6     2608.78     2637.36    108.53 o 
  -5   6   6      925.56      825.53     60.44 o 
  -4   6   6     1516.70     1580.84     76.89 o 
  -3   6   6    13435.97    13816.23    180.54 o 
  -2   6   6     1109.20     1301.90     65.03 o 
  -1   6   6     3643.75     2939.56     67.74 o 
   0   6   6      553.39      607.05     42.85 o 
   1   6   6     7496.32     7026.68    158.86 o 
   2   6   6       51.98      129.16     41.14 o 
   3   6   6     6853.62     5864.06    766.10 o 
   4   6   6     5057.72     5182.18    226.34 o 
   5   6   6      539.35      330.40     81.03 o 
   6   6   6      254.71      186.74     56.29 o 
   7   6   6      207.78      241.93     78.89 o 
   8   6   6      150.68      121.90     68.33 o 
   9   6   6       38.56      114.85     91.65 o 
 -11   7   6       28.34       45.93     59.93 o 
 -10   7   6       27.81       61.98     30.56 o 
  -9   7   6      365.16      321.20     55.89 o 
  -8   7   6      235.23      113.37     20.18 o 
  -7   7   6      815.15      676.01     75.38 o 
  -6   7   6      485.70      365.36     41.04 o 
  -5   7   6       61.40       81.47     45.38 o 
  -4   7   6     3851.92     3742.55    129.20 o 
  -3   7   6      454.39      525.76     71.82 o 
  -2   7   6     9208.81     9098.38    109.13 o 
  -1   7   6       63.21      123.09     28.86 o 
   0   7   6    10480.12    10570.52    126.51 o 
   1   7   6     1542.94     1677.97     68.69 o 
   2   7   6     7589.67     7849.57    149.26 o 
   3   7   6      803.99      847.39     62.39 o 
   4   7   6      310.40      230.72     37.91 o 
   5   7   6      180.76      115.28     29.81 o 
   6   7   6      669.11      409.36     88.38 o 
   7   7   6      215.84      320.42     82.69 o 
   8   7   6       47.89       88.16     72.78 o 
 -10   8   6      211.39      267.81     50.11 o 
  -9   8   6      330.13      107.48     36.73 o 
  -8   8   6     1772.36     2064.04    284.57 o 
  -7   8   6     1261.49     1049.34     72.39 o 
  -6   8   6     1018.21     1008.41    105.54 o 
  -5   8   6      116.45      257.65     40.44 o 
  -4   8   6      737.77      863.54     71.88 o 
  -3   8   6     1011.50      970.35     59.47 o 
  -2   8   6     1315.88     1066.85     80.79 o 
  -1   8   6     2339.72     2223.88     62.61 o 
   0   8   6        0.73       66.97     30.68 o 
   1   8   6     3111.31     2856.31    168.01 o 
   2   8   6     1972.75     2424.36    161.01 o 
   3   8   6     2767.37     2740.10    167.56 o 
   4   8   6      539.87      590.32     61.87 o 
   5   8   6     1480.83     1208.10    129.64 o 
   6   8   6     2252.22     2735.66    363.21 o 
   7   8   6      342.44      114.00     56.00 o 
   8   8   6      600.30     1046.36    229.36 o 
 -10   9   6        8.21       93.20     29.54 o 
  -9   9   6      334.58      405.61    119.49 o 
  -8   9   6      312.35      237.53     32.79 o 
  -7   9   6      688.04      633.21     89.64 o 
  -6   9   6      732.62      619.92     73.92 o 
  -5   9   6     1601.18     1833.55    147.41 o 
  -4   9   6       11.81      138.51     86.44 o 
  -3   9   6      412.02      422.40     55.91 o 
  -2   9   6        4.82       49.69     30.45 o 
  -1   9   6       75.24       30.26     25.98 o 
   0   9   6       11.18      145.59     31.70 o 
   1   9   6       30.46      112.77     26.82 o 
   2   9   6       75.16      126.40     32.91 o 
   3   9   6      565.22      910.06     77.08 o 
   4   9   6        5.21       62.33     19.68 o 
   5   9   6     1038.31     1511.55    251.03 o 
   6   9   6      676.99      435.51    139.51 o 
   7   9   6      739.67     1419.45    293.08 o 
  -9  10   6       57.67       90.02     40.15 o 
  -8  10   6       19.65       90.70     20.29 o 
  -7  10   6       52.91       70.37     24.35 o 
  -6  10   6      130.69      108.01     19.56 o 
  -5  10   6     1237.89     1231.76     95.59 o 
  -4  10   6      267.86      244.78     57.53 o 
  -3  10   6      607.15      530.20     61.60 o 
  -2  10   6       87.59       71.90     25.93 o 
  -1  10   6     1333.97     1446.89     52.62 o 
   0  10   6      306.80      181.62     39.27 o 
   1  10   6      673.80      620.56     84.46 o 
   2  10   6      521.32      342.50     62.26 o 
   3  10   6      531.86      734.08    112.85 o 
   4  10   6       16.55      145.98     42.85 o 
   5  10   6      123.05      120.51     55.36 o 
   6  10   6       22.23      198.82     90.69 o 
   7  10   6        1.09      126.47     63.67 o 
  -8  11   6      122.55       79.78     34.50 o 
  -7  11   6      164.70      135.15     43.59 o 
  -6  11   6      407.93      239.37     95.98 o 
  -5  11   6      546.00      535.23     70.59 o 
  -4  11   6       89.85       74.30     28.62 o 
  -3  11   6      330.85      330.58     64.10 o 
  -2  11   6      751.24      782.26     87.09 o 
  -1  11   6      112.06      172.07     36.19 o 
   0  11   6     1276.78     1407.10    101.76 o 
   1  11   6      342.67      163.70     52.39 o 
   2  11   6      871.48      864.61    110.68 o 
   3  11   6       89.83       54.91     29.32 o 
   4  11   6     1015.31     1268.46    152.36 o 
   5  11   6      142.94      133.60     71.51 o 
   6  11   6      668.35      872.09    194.79 o 
  -7  12   6     1208.42      893.70    207.10 o 
  -6  12   6       40.04       85.49     43.64 o 
  -5  12   6      777.34      456.29     91.97 o 
  -4  12   6        3.37       79.58     69.32 o 
  -3  12   6      876.20      715.73     82.83 o 
  -2  12   6      110.94      144.57     43.71 o 
  -1  12   6      207.59      226.78     36.80 o 
   0  12   6        2.43       70.63     32.63 o 
   1  12   6      681.19      393.36     53.83 o 
   2  12   6       20.18       62.10     30.95 o 
   3  12   6      320.57      131.11     62.95 o 
   4  12   6      102.56      264.69     65.56 o 
   5  12   6     1012.34      869.66    229.00 o 
  -6  13   6      101.38       98.91     46.02 o 
  -5  13   6      197.68      212.67     63.39 o 
  -4  13   6       25.64       50.49     53.91 o 
  -3  13   6       37.05       50.30     24.11 o 
  -2  13   6      155.99       42.95     26.34 o 
  -1  13   6      115.29      206.28     50.38 o 
   0  13   6      208.50      106.13     33.51 o 
   1  13   6       23.28       51.87     32.80 o 
   2  13   6      110.93       89.40     52.57 o 
   3  13   6       77.24      207.97     93.35 o 
  -4  14   6       72.71      109.60     78.45 o 
  -3  14   6       15.87      204.14    154.07 o 
  -2  14   6       25.64       68.49     85.76 o 
  -1  14   6       68.65      209.61    162.66 o 
   0  14   6       18.35      114.47     44.74 o 
   1  14   6        0.11      155.16     40.44 o 
 -11   0   7      300.52      230.72     50.38 o 
  -9   0   7     5488.45     6784.40    253.84 o 
  -7   0   7     3986.04     4627.82    216.66 o 
  -5   0   7    39586.23    40953.17   2121.63 o 
  -3   0   7    20466.81    22347.86    337.47 o 
  -1   0   7     5194.93     5059.84    148.94 o 
   1   0   7     6914.21     8702.58    244.44 o 
   3   0   7       12.55      119.41     67.79 o 
   5   0   7     2456.91     1981.25    196.71 o 
   7   0   7       38.21      224.13    138.21 o 
   9   0   7      180.21      277.43    123.42 o 
 -12   1   7        2.72       92.25     48.85 o 
 -11   1   7       58.01       86.76     25.36 o 
 -10   1   7      749.96      850.85     58.35 o 
  -9   1   7     1769.55     1790.76     63.78 o 
  -8   1   7     1333.65     1629.61     72.48 o 
  -7   1   7      781.51      638.84     59.01 o 
  -6   1   7     3032.67     2992.69     63.27 o 
  -5   1   7       34.15       63.88     15.13 o 
  -4   1   7    36726.34    42761.26    588.79 o 
  -3   1   7     5042.25     5690.70     91.19 o 
  -2   1   7     6075.12     5884.14     99.58 o 
  -1   1   7     3664.02     3241.53     97.78 o 
   0   1   7     1405.49     1476.57     59.39 o 
   1   1   7    17250.26    17650.35    281.60 o 
   2   1   7      921.75     1044.03     80.89 o 
   3   1   7     1779.73     1429.23    112.50 o 
   4   1   7       17.42      124.52     36.74 o 
   5   1   7      235.48      188.95     39.53 o 
   6   1   7      109.05      374.43    106.09 o 
   7   1   7      842.58      971.99    133.38 o 
   8   1   7       51.23        2.56     65.56 o 
   9   1   7        9.68       97.15    105.33 o 
 -12   2   7      879.76      794.22    145.86 o 
 -11   2   7      262.71      220.10     66.42 o 
 -10   2   7      807.44      566.17     62.94 o 
  -9   2   7      704.37      806.44     57.01 o 
  -8   2   7     1947.05     1733.32     74.24 o 
  -7   2   7      195.22      155.87     27.30 o 
  -6   2   7      115.19      124.51     21.48 o 
  -5   2   7       21.93       74.58     28.89 o 
  -4   2   7      157.75      128.58     22.56 o 
  -3   2   7     2152.76     1877.24     73.93 o 
  -2   2   7      261.65      187.82     30.69 o 
  -1   2   7        1.18       23.89     26.01 o 
   0   2   7    12850.06    12503.15    210.00 o 
   1   2   7      741.59      986.19     58.44 o 
   2   2   7    11725.60    11277.82    182.22 o 
   3   2   7      600.26      650.46     64.82 o 
   4   2   7     2826.33     2913.70     94.58 o 
   5   2   7     2238.82     2757.92    123.39 o 
   6   2   7     2428.47     2761.40    173.66 o 
   7   2   7      142.91      231.07     93.30 o 
   8   2   7      537.63      553.57    149.13 o 
   9   2   7       38.48       48.90     65.91 o 
 -12   3   7       27.16       97.86     35.06 o 
 -11   3   7      197.13      189.57     64.86 o 
 -10   3   7      193.35      201.68     35.94 o 
  -9   3   7      459.19      318.76     37.56 o 
  -8   3   7      113.63      152.24     33.30 o 
  -7   3   7       60.79       71.03     25.50 o 
  -6   3   7      353.37      277.11     29.12 o 
  -5   3   7      553.99      648.56     34.38 o 
  -4   3   7     3604.62     2810.00    157.91 o 
  -3   3   7     2671.98     2651.39     38.36 o 
  -2   3   7     3119.06     2419.48     51.62 o 
  -1   3   7     1300.79     1137.93     73.65 o 
   0   3   7        1.60       77.45     52.77 o 
   1   3   7     5363.36     5113.78    124.49 o 
   2   3   7      680.65      596.67     55.06 o 
   3   3   7     2533.82     2088.87     86.60 o 
   4   3   7      608.04      437.12     54.40 o 
   5   3   7      995.96      840.86     79.21 o 
   6   3   7     1326.84     1409.21    156.63 o 
   7   3   7     2036.36     1826.32    232.29 o 
   8   3   7       39.44       45.31    200.40 o 
   9   3   7      660.77      967.81    226.52 o 
 -12   4   7      140.65      127.78     29.90 o 
 -11   4   7      695.86      778.42     73.37 o 
 -10   4   7       16.81      112.82     64.86 o 
  -9   4   7     1770.04     1755.33    113.20 o 
  -8   4   7      641.90      688.52     57.28 o 
  -7   4   7     1855.56     1896.57     71.01 o 
  -6   4   7      127.95      191.70     23.90 o 
  -5   4   7     3327.11     3092.26     95.48 o 
  -4   4   7        7.01       98.46     45.45 o 
  -3   4   7     5589.25     4837.25    145.98 o 
  -2   4   7      225.00       89.69     31.19 o 
  -1   4   7     4249.27     3920.55    112.76 o 
   0   4   7     1295.78     1279.57     58.34 o 
   1   4   7     3116.37     3047.11     87.32 o 
   2   4   7       53.17      111.55     40.86 o 
   3   4   7     3717.41     3614.93    124.55 o 
   4   4   7     1302.90     1069.89     91.06 o 
   5   4   7     1779.22     2076.34    117.93 o 
   6   4   7      726.12      555.19    104.06 o 
   7   4   7       39.39       72.50     64.30 o 
   8   4   7      575.71      413.75    127.27 o 
   9   4   7      177.56      388.08    127.84 o 
 -11   5   7       14.06       62.27     27.39 o 
 -10   5   7     1614.85     1641.19    167.21 o 
  -9   5   7      302.58      298.80     41.77 o 
  -8   5   7     2466.70     2503.28     73.66 o 
  -7   5   7       62.27      107.97     16.99 o 
  -6   5   7     1876.85     1848.77     95.83 o 
  -5   5   7       29.42       91.40     43.40 o 
  -4   5   7     3027.67     3323.55    107.89 o 
  -3   5   7      106.41      145.85     49.03 o 
  -2   5   7     3766.31     4031.72    108.90 o 
  -1   5   7       52.82       26.44     18.24 o 
   0   5   7     1301.63     1081.15     60.52 o 
   1   5   7     4340.25     4623.04    120.16 o 
   2   5   7     3037.07     3091.31    122.59 o 
   3   5   7      559.03      758.58     73.51 o 
   4   5   7      693.88      506.59     65.99 o 
   5   5   7     3823.34     4175.42    294.10 o 
   6   5   7      554.57      342.17    156.30 o 
   7   5   7      319.87      475.62    163.20 o 
   8   5   7       86.78      164.59     71.30 o 
   9   5   7        9.47       89.04     64.60 o 
 -11   6   7      297.80      145.92     34.01 o 
 -10   6   7      200.56      211.26     44.47 o 
  -9   6   7      333.23      254.29     36.14 o 
  -8   6   7      235.67      268.66     27.89 o 
  -7   6   7     1155.39     1292.45     72.43 o 
  -6   6   7       77.58       84.70     32.17 o 
  -5   6   7     1977.82     2090.05     93.53 o 
  -4   6   7      775.34      687.66     77.31 o 
  -3   6   7      762.15     1108.18     93.97 o 
  -2   6   7      689.14      708.42     55.16 o 
  -1   6   7      704.00      701.05     45.35 o 
   0   6   7     1832.38     1700.17     96.91 o 
   1   6   7      497.31      613.24     52.80 o 
   2   6   7     2492.33     2502.97    125.11 o 
   3   6   7      623.10      442.83     75.86 o 
   4   6   7      243.30      208.70     43.14 o 
   5   6   7        6.66       73.25     41.55 o 
   6   6   7     3604.14     3566.44    570.38 o 
   7   6   7       36.14       97.47     69.77 o 
   8   6   7      941.71     1824.00    379.13 o 
 -11   7   7      597.70      387.07    125.02 o 
 -10   7   7      122.64      151.17     31.72 o 
  -9   7   7       53.02       92.30     26.69 o 
  -8   7   7       41.94      125.59     34.90 o 
  -7   7   7       84.23      164.40     42.23 o 
  -6   7   7       91.48      138.06     43.53 o 
  -5   7   7       69.62       77.80     43.58 o 
  -4   7   7       54.94       62.15     45.61 o 
  -3   7   7      924.36      862.52     86.60 o 
  -2   7   7      438.36      579.28     40.82 o 
  -1   7   7      490.22      417.14     51.11 o 
   0   7   7      210.70      244.96     31.82 o 
   1   7   7     1246.40     1399.53     95.87 o 
   2   7   7       89.47      106.97     31.17 o 
   3   7   7     4412.39     3956.75    543.36 o 
   4   7   7        5.06       36.56     25.75 o 
   5   7   7     2727.70     2812.00    354.37 o 
   6   7   7        4.90       33.39     50.20 o 
   7   7   7     1789.55     2325.62    248.71 o 
   8   7   7        9.02      166.95     87.60 o 
 -10   8   7      129.97      108.03    100.12 o 
  -9   8   7     1070.66      996.05    175.09 o 
  -8   8   7        0.26       82.05     30.90 o 
  -7   8   7      869.85      824.67     89.83 o 
  -6   8   7        1.99      116.70     34.27 o 
  -5   8   7     1830.20     2005.64    109.67 o 
  -4   8   7       85.02       83.11     54.52 o 
  -3   8   7     1315.88     1017.63     88.13 o 
  -2   8   7     1284.56     1508.05     75.05 o 
  -1   8   7      243.83      286.23     32.06 o 
   0   8   7     1206.78     1282.24     67.14 o 
   1   8   7      549.66      362.48     43.82 o 
   2   8   7     1950.31     1749.97    167.67 o 
   3   8   7       30.55       30.60     23.58 o 
   4   8   7     1260.96     1435.69    172.14 o 
   5   8   7       69.69      110.60     72.86 o 
   6   8   7      595.55      443.71    121.62 o 
   7   8   7       10.95       49.57     62.70 o 
 -10   9   7      945.26      622.87    156.95 o 
  -9   9   7        1.16       91.43     34.53 o 
  -8   9   7     1679.45     1295.39    177.41 o 
  -7   9   7       12.42       82.14     30.42 o 
  -6   9   7     1863.20     2135.85    131.29 o 
  -5   9   7      437.53      520.67     66.89 o 
  -4   9   7     1773.77     1907.87    131.80 o 
  -3   9   7        5.20      132.93     84.96 o 
  -2   9   7     1458.20     1514.92     56.73 o 
  -1   9   7      180.23      180.83     51.94 o 
   0   9   7     1735.86     1532.74     65.48 o 
   1   9   7      144.39      139.65     30.10 o 
   2   9   7      408.06      158.85     28.90 o 
   3   9   7     1205.98      987.68     85.50 o 
   4   9   7       34.80       61.49     94.34 o 
   5   9   7       77.27      152.78     63.96 o 
   6   9   7        0.17       93.99     31.68 o 
   7   9   7       52.20      264.44     89.93 o 
  -9  10   7       27.05       29.56     40.17 o 
  -8  10   7      304.53      241.11     63.19 o 
  -7  10   7      355.73      211.76    102.91 o 
  -6  10   7       69.29       39.58     78.39 o 
  -5  10   7     2159.29     2306.89    220.62 o 
  -4  10   7      141.23       56.47     47.77 o 
  -3  10   7     1445.98     1385.48     65.60 o 
  -2  10   7      785.36     1050.71     78.75 o 
  -1  10   7     1238.76     1267.65     68.03 o 
   0  10   7      905.01      895.57     68.59 o 
   1  10   7      231.00      100.13     25.35 o 
   2  10   7      213.62      275.28     53.74 o 
   3  10   7        3.20       22.47     20.62 o 
   4  10   7      478.18      585.41    116.64 o 
   5  10   7       35.19       93.35     91.78 o 
   6  10   7      787.40     1571.25    320.34 o 
  -8  11   7        3.70       98.08     31.66 o 
  -7  11   7      220.62      163.17     39.18 o 
  -6  11   7        0.55       77.51     33.04 o 
  -5  11   7      200.04       51.08     23.12 o 
  -4  11   7      508.94      530.26     84.10 o 
  -3  11   7       25.35       72.36     23.11 o 
  -2  11   7      191.95      252.12     36.55 o 
  -1  11   7      812.70     1226.36     88.94 o 
   0  11   7      539.64      314.60     73.36 o 
   1  11   7     1168.91     1433.94    104.63 o 
   2  11   7       99.62      153.65     30.81 o 
   3  11   7     1780.61     2787.99    225.86 o 
   4  11   7      131.86      285.24    101.02 o 
   5  11   7      905.92      952.70    213.95 o 
  -7  12   7      329.57      259.84     82.62 o 
  -6  12   7      343.28      329.89     78.07 o 
  -5  12   7       13.30      101.77     41.82 o 
  -4  12   7       26.68       94.08     28.54 o 
  -3  12   7      222.54      165.90     46.85 o 
  -2  12   7     1916.04     2199.44    167.43 o 
  -1  12   7      124.26      144.30     49.75 o 
   0  12   7      976.29     1162.38     88.01 o 
   1  12   7      101.56      129.70     25.78 o 
   2  12   7      796.26     1112.13    134.37 o 
   3  12   7       23.39      130.62     54.23 o 
   4  12   7      358.99      458.08    122.91 o 
  -5  13   7       15.50       98.27     32.13 o 
  -4  13   7      923.35      837.00    189.03 o 
  -3  13   7        2.97       65.22     23.92 o 
  -2  13   7     1969.09     2362.57    343.58 o 
  -1  13   7        2.51       36.49     39.81 o 
   0  13   7      303.12      359.65     59.46 o 
   1  13   7        9.20       81.36     58.26 o 
   2  13   7       25.20      113.69     52.76 o 
  -2  14   7        0.77       50.00     95.17 o 
  -1  14   7      504.12      373.91    171.41 o 
 -12   0   8        2.22       30.83     42.71 o 
 -10   0   8      725.50      836.82     92.86 o 
  -8   0   8      637.66      832.63     62.72 o 
  -6   0   8     3070.21     3401.70    171.01 o 
  -4   0   8    53241.14    52742.09   4366.52 o 
  -2   0   8      815.91      881.52     76.19 o 
   0   0   8    10421.71    10647.37    273.13 o 
   2   0   8     5611.43     5163.02    165.18 o 
   4   0   8     3537.28     4017.94    288.12 o 
   6   0   8     2482.29     3374.07    338.22 o 
   8   0   8      638.84      594.77    223.56 o 
 -12   1   8      389.15      479.50     93.53 o 
 -11   1   8       45.85      100.09     34.71 o 
 -10   1   8     1968.51     1834.28    116.97 o 
  -9   1   8      349.82      605.22     45.82 o 
  -8   1   8      454.21      339.86     30.18 o 
  -7   1   8      499.73      528.79     41.90 o 
  -6   1   8        0.85       55.65     16.54 o 
  -5   1   8      740.60      791.37     40.84 o 
  -4   1   8      237.49      121.41     24.11 o 
  -3   1   8     3098.37     2935.87     74.02 o 
  -2   1   8        8.80       34.24     26.98 o 
  -1   1   8     3049.06     3206.14     84.34 o 
   0   1   8        0.07       89.02     44.30 o 
   1   1   8    14420.16    15817.54    268.91 o 
   2   1   8      190.03      206.13     88.77 o 
   3   1   8     1873.68     2194.39    138.33 o 
   4   1   8      198.77      257.06     42.42 o 
   5   1   8     2203.71     2237.18    158.71 o 
   6   1   8      190.41      176.86     82.72 o 
   7   1   8     1296.52     1224.89    347.02 o 
   8   1   8      702.13      961.03    145.62 o 
   9   1   8        1.09       83.58     65.12 o 
 -12   2   8       16.48       68.60     28.07 o 
 -11   2   8     1397.19     1436.49     96.47 o 
 -10   2   8        0.08       62.75     21.32 o 
  -9   2   8     3581.81     3778.01    112.87 o 
  -8   2   8       54.97      133.70     31.02 o 
  -7   2   8      962.84      949.19     43.59 o 
  -6   2   8       18.53       93.04     31.97 o 
  -5   2   8      207.12      132.12     23.59 o 
  -4   2   8     1720.80     2364.22     57.96 o 
  -3   2   8     3481.37     4194.77     62.90 o 
  -2   2   8     1355.80     1315.25     50.41 o 
  -1   2   8       53.31      152.46     40.13 o 
   0   2   8      716.86      950.62     59.53 o 
   1   2   8        3.30       60.86     39.64 o 
   2   2   8      341.69      347.64    114.41 o 
   3   2   8        0.59       55.76     44.34 o 
   4   2   8       10.99       30.95     38.12 o 
   5   2   8     1243.30     1297.97    124.19 o 
   6   2   8       58.15      257.87    101.31 o 
   7   2   8     1134.51     1694.36    236.41 o 
   8   2   8       12.72      162.77     88.34 o 
   9   2   8     1212.53     1472.93    369.26 o 
 -12   3   8      963.74      875.39    161.24 o 
 -11   3   8      164.90      108.93     28.24 o 
 -10   3   8     1510.65     1553.98    116.74 o 
  -9   3   8       56.99      124.91     30.03 o 
  -8   3   8     1678.88     1770.26     54.32 o 
  -7   3   8      488.97      435.13     50.87 o 
  -6   3   8     1501.25     1576.60     71.04 o 
  -5   3   8     2450.95     1973.21     53.96 o 
  -4   3   8     2664.48     2672.30     86.43 o 
  -3   3   8       87.59      146.03     20.33 o 
  -2   3   8       63.46       84.39     28.72 o 
  -1   3   8       76.41       96.57     31.85 o 
   0   3   8      122.11      119.92     37.97 o 
   1   3   8     1091.40      839.91     91.96 o 
   2   3   8      618.73      406.26     59.05 o 
   3   3   8      516.40      594.33     69.02 o 
   4   3   8     3720.93     3391.67    120.67 o 
   5   3   8      280.60      147.55     60.56 o 
   6   3   8      312.36      391.84    187.87 o 
   7   3   8      536.21      609.11    153.05 o 
   8   3   8      379.02      350.59    102.95 o 
 -12   4   8       37.09       92.33     39.42 o 
 -11   4   8       59.94      145.68     35.71 o 
 -10   4   8      341.63      341.61     43.36 o 
  -9   4   8       42.18       44.27     21.16 o 
  -8   4   8      120.59      131.09     21.16 o 
  -7   4   8     1195.77     1207.80     52.11 o 
  -6   4   8     2228.95     2190.85    105.75 o 
  -5   4   8      270.28      260.77     76.67 o 
  -4   4   8     4838.69     4506.61    147.04 o 
  -3   4   8      456.54      500.61     93.47 o 
  -2   4   8      951.41      733.66     36.95 o 
  -1   4   8       86.86      155.93     36.33 o 
   0   4   8     6829.59     6508.27    120.31 o 
   1   4   8      198.96      130.33     41.18 o 
   2   4   8     3491.11     3532.70    118.87 o 
   3   4   8      822.71      803.08     85.57 o 
   4   4   8     3952.30     4175.57    165.35 o 
   5   4   8        2.66       68.39     46.60 o 
   6   4   8     1312.99     1339.21    190.19 o 
   7   4   8        1.10      145.38     80.17 o 
   8   4   8       81.06      288.22    100.98 o 
 -11   5   8        8.97       17.20     27.50 o 
 -10   5   8      662.20      819.25     72.82 o 
  -9   5   8      119.11      138.37     44.24 o 
  -8   5   8      854.25      736.67     47.83 o 
  -7   5   8      719.27      756.75     77.26 o 
  -6   5   8        0.65       65.30     33.71 o 
  -5   5   8     4299.46     4897.21    154.97 o 
  -4   5   8      664.14      559.30     83.65 o 
  -3   5   8     7349.17     8171.62    320.14 o 
  -2   5   8     1182.82      801.80     99.57 o 
  -1   5   8     6429.91     6771.08    133.18 o 
   0   5   8      458.70      632.10     59.42 o 
   1   5   8     6609.68     6504.88    168.82 o 
   2   5   8      281.85       72.11     50.89 o 
   3   5   8      766.54      710.91     71.88 o 
   4   5   8      675.88      487.60    184.20 o 
   5   5   8     1113.82     1014.10    105.87 o 
   6   5   8     1934.18     2238.17    275.71 o 
   7   5   8      365.91      223.61     97.97 o 
   8   5   8      107.10      230.49     95.51 o 
 -11   6   8     1141.78     1145.33    242.52 o 
 -10   6   8       24.37       69.10     32.59 o 
  -9   6   8     1757.10     1665.27    148.27 o 
  -8   6   8       27.66      116.78     48.59 o 
  -7   6   8     2110.84     2029.51    125.22 o 
  -6   6   8     1263.36     1510.79     85.08 o 
  -5   6   8     2546.85     2445.55    180.94 o 
  -4   6   8     1790.77     2232.42    153.29 o 
  -3   6   8      649.97      467.03     75.72 o 
  -2   6   8     1892.50     2028.58     46.36 o 
  -1   6   8      441.43      511.73     46.11 o 
   0   6   8      703.05      754.73     67.45 o 
   1   6   8      228.55      387.26     79.90 o 
   2   6   8      349.37      278.39     49.00 o 
   3   6   8     1367.70     1389.32    149.76 o 
   4   6   8      421.47      273.62     66.08 o 
   5   6   8     1481.26     1964.92    199.21 o 
   6   6   8      142.74       93.47     63.40 o 
   7   6   8      590.37      895.57    152.70 o 
   8   6   8       35.07       15.33     55.04 o 
 -10   7   8      974.02      767.75    163.41 o 
  -9   7   8      179.91      225.72     58.49 o 
  -8   7   8     1872.44     1979.01    211.90 o 
  -7   7   8        8.89       93.06     37.70 o 
  -6   7   8     2897.85     3094.14    154.58 o 
  -5   7   8      374.94      188.08     48.62 o 
  -4   7   8     1581.56     1640.81     99.55 o 
  -3   7   8       73.14      131.54     87.34 o 
  -2   7   8        1.74       32.33     28.05 o 
  -1   7   8      310.02      251.34     29.90 o 
   0   7   8       10.42       34.27     35.15 o 
   1   7   8      909.89      729.75     82.17 o 
   2   7   8      492.60      553.12     68.25 o 
   3   7   8      883.66      717.88     93.92 o 
   4   7   8      555.68      399.58    160.30 o 
   5   7   8      280.83      183.59     57.77 o 
   6   7   8      306.37      781.49    158.46 o 
   7   7   8        6.92       44.09     58.40 o 
 -10   8   8       41.08      101.27     50.36 o 
  -9   8   8      304.92      246.44     58.14 o 
  -8   8   8        5.55      101.19     31.46 o 
  -7   8   8      592.60      657.77    106.17 o 
  -6   8   8       56.39       73.25     39.80 o 
  -5   8   8        2.12       92.69    111.31 o 
  -4   8   8     2500.82     2425.72    214.01 o 
  -3   8   8        0.33        4.06     53.10 o 
  -2   8   8     2612.03     2554.30     97.40 o 
  -1   8   8      468.91      464.02     37.34 o 
   0   8   8     3964.99     3761.39    256.38 o 
   1   8   8       27.28       35.66     32.23 o 
   2   8   8      801.34      986.57     94.78 o 
   3   8   8      286.12      262.61     93.73 o 
   4   8   8        3.60      106.67     61.38 o 
   5   8   8       14.17       86.34     65.65 o 
   6   8   8       51.26      145.50     64.34 o 
   7   8   8       87.43      204.28    176.19 o 
  -9   9   8      222.58       41.67     33.65 o 
  -8   9   8       33.05      139.94     45.64 o 
  -7   9   8      611.14      459.94     93.03 o 
  -6   9   8      225.04      210.97     61.38 o 
  -5   9   8     1843.62     1822.32    204.73 o 
  -4   9   8       86.66      145.19    116.59 o 
  -3   9   8     2863.57     3363.01    173.29 o 
  -2   9   8      132.22      163.15     27.22 o 
  -1   9   8     1973.50     1895.61     76.30 o 
   0   9   8     1052.07     1048.20     74.24 o 
   1   9   8     1774.30     1847.92    137.24 o 
   2   9   8       41.62      106.91     27.36 o 
   3   9   8      249.19      242.40     69.75 o 
   4   9   8      522.05      277.82    101.44 o 
   5   9   8      852.15      946.65    207.49 o 
   6   9   8      131.92      197.93     80.36 o 
  -9  10   8      229.10      204.27     50.45 o 
  -8  10   8      610.00      514.34    111.55 o 
  -7  10   8      505.12      497.36    128.60 o 
  -6  10   8        0.98       59.10     49.68 o 
  -5  10   8       50.11       88.50     38.03 o 
  -4  10   8       10.31      101.77     64.22 o 
  -3  10   8     1149.59     1341.70    113.10 o 
  -2  10   8      124.60      147.69     40.38 o 
  -1  10   8      326.57      225.87     46.54 o 
   0  10   8      148.71      112.98     28.65 o 
   1  10   8      131.92      151.29     40.08 o 
   2  10   8      887.18      598.53    149.53 o 
   3  10   8      625.54      536.97    119.43 o 
   4  10   8     1803.04     1833.27    289.92 o 
   5  10   8      420.31      631.42    262.57 o 
  -8  11   8      454.39      365.86     84.02 o 
  -7  11   8        2.86       68.76     30.30 o 
  -6  11   8      454.15      513.63     99.58 o 
  -5  11   8      112.70      132.78     84.24 o 
  -4  11   8      169.26      138.37     51.26 o 
  -3  11   8      325.92      317.10     73.48 o 
  -2  11   8        4.44       33.40     46.77 o 
  -1  11   8      234.95      441.08     63.91 o 
   0  11   8        0.06       33.23     35.21 o 
   1  11   8        0.53       69.56     39.50 o 
   2  11   8       36.34       91.27     26.48 o 
   3  11   8       71.46      166.06     63.93 o 
   4  11   8      286.91      712.20    168.20 o 
  -6  12   8      160.58      133.38     65.54 o 
  -5  12   8        1.08       85.55     60.06 o 
  -4  12   8        2.22       64.16     33.14 o 
  -3  12   8      107.90       51.55     83.62 o 
  -2  12   8      207.20      133.04     51.33 o 
  -1  12   8      396.48      241.84     56.35 o 
   0  12   8       63.24       57.02     26.01 o 
   1  12   8        0.64       83.65     54.87 o 
   2  12   8      151.34      239.28     57.77 o 
   3  12   8      142.68      282.16     72.99 o 
  -4  13   8       13.42       22.56     50.37 o 
  -3  13   8      103.51      115.99     62.56 o 
  -2  13   8        0.48       28.92     36.12 o 
  -1  13   8      672.65      859.38    207.75 o 
   0  13   8        8.32      170.27     92.64 o 
   1  13   8      270.29      313.70     68.79 o 
 -11   0   9      766.41      594.31     97.04 o 
  -9   0   9     1088.19     1091.59     76.34 o 
  -7   0   9      407.85      303.80     79.20 o 
  -5   0   9      562.97      645.33     70.93 o 
  -3   0   9     2314.08     2398.51     81.46 o 
  -1   0   9     8729.97     7558.38    395.69 o 
   1   0   9    10374.01    10122.96    474.76 o 
   3   0   9     2261.97     2217.43    183.75 o 
   5   0   9     6297.31     5968.88    451.24 o 
   7   0   9      946.51      989.32    192.58 o 
 -12   1   9       47.36      100.99     35.08 o 
 -11   1   9      384.55      186.02     46.53 o 
 -10   1   9      205.20      131.85     25.45 o 
  -9   1   9     1047.24     1212.37     56.39 o 
  -8   1   9      312.02      200.93     31.94 o 
  -7   1   9      677.26      748.78     43.38 o 
  -6   1   9       13.50       24.09     16.48 o 
  -5   1   9     7779.62     8310.42    133.11 o 
  -4   1   9        0.26       57.17     22.77 o 
  -3   1   9     1484.22     1460.25     55.02 o 
  -2   1   9      928.31      899.82     84.14 o 
  -1   1   9     1590.56     1729.43     95.61 o 
   0   1   9      991.36      663.66     55.30 o 
   1   1   9      183.73      165.40     47.22 o 
   2   1   9     2816.11     2539.12    154.05 o 
   3   1   9       44.47      155.69     54.21 o 
   4   1   9     3965.08     3905.41    161.62 o 
   5   1   9       33.60       59.93     64.27 o 
   6   1   9     1113.61     1199.59    176.47 o 
   7   1   9      111.71      116.45     66.69 o 
   8   1   9      256.15      333.51    109.79 o 
 -12   2   9       88.51      146.11     40.96 o 
 -11   2   9        1.83       76.66     26.82 o 
 -10   2   9     1842.53     1959.39    133.36 o 
  -9   2   9       24.47       62.98     17.27 o 
  -8   2   9      953.92     1286.63     62.86 o 
  -7   2   9      129.97      148.92     35.22 o 
  -6   2   9     3752.35     3968.83    161.65 o 
  -5   2   9       62.29       63.93     30.87 o 
  -4   2   9     4389.20     4487.87     68.70 o 
  -3   2   9      246.13      200.51     43.11 o 
  -2   2   9     2648.13     2253.62     81.08 o 
  -1   2   9      238.23      265.39     55.26 o 
   0   2   9     5629.13     6276.38    121.73 o 
   1   2   9      119.17      114.01     45.59 o 
   2   2   9      637.47      630.72     69.06 o 
   3   2   9      370.35      248.67     49.12 o 
   4   2   9      233.60      175.53     63.45 o 
   5   2   9     1146.79      946.83    129.14 o 
   6   2   9      283.83      145.69     63.71 o 
   7   2   9      208.54      229.43     94.62 o 
   8   2   9      132.11       93.17     96.83 o 
 -11   3   9     1062.34     1074.42    142.11 o 
 -10   3   9      438.32      440.61     59.09 o 
  -9   3   9     1367.76     1759.82    108.72 o 
  -8   3   9     1104.28     1121.56     59.24 o 
  -7   3   9     1329.27     1573.09     59.93 o 
  -6   3   9        5.62       43.85     41.26 o 
  -5   3   9     3049.25     3541.65    107.22 o 
  -4   3   9      152.83      145.29     34.25 o 
  -3   3   9     3531.51     3858.70     69.52 o 
  -2   3   9     1031.04      897.51     49.21 o 
  -1   3   9     4194.70     4641.28    117.55 o 
   0   3   9     2244.03     1892.35     89.45 o 
   1   3   9     2959.20     2925.34    103.30 o 
   2   3   9       95.43      177.70     76.06 o 
   3   3   9      155.54      195.32     51.58 o 
   4   3   9      142.91      101.57     66.06 o 
   5   3   9       26.51        1.06     59.88 o 
   6   3   9      552.28      798.96    138.51 o 
   7   3   9        4.91       31.11    163.98 o 
   8   3   9        4.61      233.68     81.66 o 
 -11   4   9      107.07      140.73     46.20 o 
 -10   4   9      357.55      343.50     52.10 o 
  -9   4   9      150.80      195.45     33.65 o 
  -8   4   9       12.30       49.39     21.44 o 
  -7   4   9       31.77       76.38     28.76 o 
  -6   4   9       64.42      160.01     54.08 o 
  -5   4   9       32.94      149.80     48.77 o 
  -4   4   9        2.94       90.84     47.84 o 
  -3   4   9      119.18       74.77     31.22 o 
  -2   4   9      158.36      188.12     37.46 o 
  -1   4   9     2435.28     2220.51     78.63 o 
   0   4   9     1286.35     1624.32    108.31 o 
   1   4   9     1505.07     1375.42     88.42 o 
   2   4   9     1272.23     1188.90     86.68 o 
   3   4   9     1721.66     1939.50    156.91 o 
   4   4   9     1006.72      930.40    126.76 o 
   5   4   9     3709.63     4245.27    250.00 o 
   6   4   9       14.89      200.44     70.39 o 
   7   4   9      988.29     1283.91    168.84 o 
 -11   5   9       57.12       68.22     34.19 o 
 -10   5   9       94.99      137.09     28.57 o 
  -9   5   9      219.64      108.40     16.57 o 
  -8   5   9      297.75      382.32     75.74 o 
  -7   5   9        1.51       86.58     44.52 o 
  -6   5   9      134.28      169.14     70.54 o 
  -5   5   9     3066.72     2467.60    147.89 o 
  -4   5   9        4.82      159.89     75.92 o 
  -3   5   9      437.33      336.08    102.84 o 
  -2   5   9      422.73      312.20     46.78 o 
  -1   5   9      187.56       98.29     64.35 o 
   0   5   9     1078.24      901.92     66.83 o 
   1   5   9      517.34      450.26     54.54 o 
   2   5   9     3282.64     3472.33    162.14 o 
   3   5   9      187.35      146.24     48.74 o 
   4   5   9     1893.29     1701.44    153.52 o 
   5   5   9      275.05      120.03     99.99 o 
   6   5   9     3379.06     3907.56    409.26 o 
   7   5   9        9.95      174.73     93.42 o 
 -11   6   9       41.51      126.41     44.32 o 
 -10   6   9      815.01      827.97    151.67 o 
  -9   6   9        4.65       83.15     37.02 o 
  -8   6   9      912.15      641.08    185.75 o 
  -7   6   9      406.02      355.35    101.68 o 
  -6   6   9     3413.56     3337.04    192.36 o 
  -5   6   9       33.04      123.15     61.44 o 
  -4   6   9     2953.57     2616.79    175.23 o 
  -3   6   9     1977.95     2270.49    222.09 o 
  -2   6   9     1309.27     1097.75    109.69 o 
  -1   6   9      259.92      217.05     43.96 o 
   0   6   9     4248.77     3682.28    191.29 o 
   1   6   9      461.82      307.67     51.23 o 
   2   6   9      320.57      164.54     77.34 o 
   3   6   9      102.48       63.35     42.80 o 
   4   6   9        5.26      132.21     35.74 o 
   5   6   9      762.56      433.09    138.90 o 
   6   6   9        8.93       -5.26     53.71 o 
   7   6   9      596.89      307.67     94.05 o 
 -10   7   9      139.22      148.07     47.27 o 
  -9   7   9      939.15      867.77    104.64 o 
  -8   7   9       25.62       99.10     56.18 o 
  -7   7   9      579.24      437.10     88.59 o 
  -6   7   9       19.40       29.73     42.47 o 
  -5   7   9     2037.77     2262.75    145.16 o 
  -4   7   9       51.70      108.09     69.69 o 
  -3   7   9     1475.09     1549.52    144.67 o 
  -2   7   9        6.00      104.27     30.82 o 
  -1   7   9     1414.84     1269.09     74.88 o 
   0   7   9      342.14      272.97     37.69 o 
   1   7   9     2877.00     2444.30    120.34 o 
   2   7   9      168.64      140.48     59.68 o 
   3   7   9      713.10      586.30     92.53 o 
   4   7   9      175.10      201.60    147.38 o 
   5   7   9      259.00      312.43    110.77 o 
   6   7   9      175.17      279.45     93.67 o 
 -10   8   9      480.23      270.97     86.91 o 
  -9   8   9      185.21      129.35     34.44 o 
  -8   8   9      790.19      854.92    130.52 o 
  -7   8   9       48.02       83.45     39.04 o 
  -6   8   9     1756.22     2082.01    184.54 o 
  -5   8   9       42.90      193.00     69.74 o 
  -4   8   9      949.95      988.21    121.02 o 
  -3   8   9       88.62      115.38    120.09 o 
  -2   8   9     2380.85     2181.15     82.50 o 
  -1   8   9     1385.69     1457.75     76.19 o 
   0   8   9      835.49      569.78     54.92 o 
   1   8   9      890.14     1160.85    128.07 o 
   2   8   9       46.32       32.35     29.14 o 
   3   8   9      903.67      511.76    178.91 o 
   4   8   9      481.89      681.23    153.35 o 
   5   8   9     1680.12     2524.86    483.25 o 
   6   8   9       50.23       89.47    114.81 o 
  -9   9   9      125.10       94.10     38.92 o 
  -8   9   9       70.46      124.01     34.63 o 
  -7   9   9       64.82       96.51     41.22 o 
  -6   9   9      206.95      135.74     42.93 o 
  -5   9   9       89.46      104.82     74.19 o 
  -4   9   9       29.50      278.53     70.93 o 
  -3   9   9      186.56      237.78     63.91 o 
  -2   9   9      183.08      269.74    110.36 o 
  -1   9   9       64.23       78.29     35.91 o 
   0   9   9      690.98      857.87     71.55 o 
   1   9   9       10.12       87.40     24.54 o 
   2   9   9     1719.70     2120.18    258.92 o 
   3   9   9        0.62       81.34     41.02 o 
   4   9   9     1670.00     2457.05    257.03 o 
   5   9   9       88.89      106.84     70.81 o 
  -8  10   9      210.22      226.29     57.98 o 
  -7  10   9       16.06      164.27     37.45 o 
  -6  10   9      124.96      161.42     47.53 o 
  -5  10   9       55.63      192.62     70.30 o 
  -4  10   9      240.95      346.00    104.90 o 
  -3  10   9      583.37      883.52    149.80 o 
  -2  10   9       75.04       80.17     17.93 o 
  -1  10   9       19.11       76.52     28.93 o 
   0  10   9      399.92      369.85     57.26 o 
   1  10   9      198.54      219.92     61.48 o 
   2  10   9      422.61      396.40    132.84 o 
   3  10   9      444.14      207.05    274.48 o 
   4  10   9      181.53      133.20     54.63 o 
  -7  11   9      563.25      595.49    124.39 o 
  -6  11   9      107.61      106.04     31.40 o 
  -5  11   9      335.50      428.77     82.54 o 
  -4  11   9      306.20      169.13     50.12 o 
  -3  11   9     1865.89     2348.62    217.34 o 
  -2  11   9        0.23       67.87     59.54 o 
  -1  11   9      839.36      927.83    129.79 o 
   0  11   9        1.52       65.84     42.75 o 
   1  11   9      154.43       77.68     66.42 o 
   2  11   9       57.72       66.69     25.32 o 
   3  11   9       27.48       64.23     44.23 o 
  -5  12   9        1.21       24.58     46.00 o 
  -4  12   9      350.42      221.95     64.85 o 
  -3  12   9       20.78       81.31     43.21 o 
  -2  12   9      671.67      758.28    139.69 o 
  -1  12   9      351.59      446.08     71.57 o 
   0  12   9      154.85      153.81     46.14 o 
   1  12   9      125.76      214.79     61.09 o 
   2  12   9       77.69      159.50     56.20 o 
  -2  13   9      278.28      207.93     87.95 o 
 -10   0  10     1314.98     1733.87    183.47 o 
  -8   0  10     1977.22     1924.13    123.88 o 
  -6   0  10    11185.25    12565.04    301.88 o 
  -4   0  10      803.71      902.49     86.70 o 
  -2   0  10      311.76      320.38     67.04 o 
   0   0  10       49.46      159.06     56.22 o 
   2   0  10      317.26      223.96     71.68 o 
   4   0  10     3410.31     3505.85    308.44 o 
   6   0  10     2026.52     2076.29    340.22 o 
 -11   1  10     1010.23     1091.32    120.52 o 
 -10   1  10      121.16      183.30     30.07 o 
  -9   1  10     1034.35     1113.18     73.37 o 
  -8   1  10      107.90      119.33     34.97 o 
  -7   1  10     1232.29     1279.55     74.20 o 
  -6   1  10     1207.76     1321.61     67.31 o 
  -5   1  10     1041.14     1183.32     60.01 o 
  -4   1  10       37.86       70.36     28.50 o 
  -3   1  10      808.07      868.52     56.59 o 
  -2   1  10     2437.63     2540.23    113.16 o 
  -1   1  10      243.49      438.12     84.65 o 
   0   1  10     6861.56     6982.16    165.61 o 
   1   1  10      525.32      502.67     60.40 o 
   2   1  10     1060.40     1004.01     77.66 o 
   3   1  10      763.04      578.35     69.97 o 
   4   1  10     1465.97     1654.08    219.25 o 
   5   1  10     2113.83     1901.13    335.27 o 
   6   1  10     1154.49     1244.09    372.28 o 
   7   1  10      488.30      592.76    151.76 o 
 -11   2  10        3.64       39.04     24.93 o 
 -10   2  10       16.20      109.63     23.36 o 
  -9   2  10        6.12       85.00     26.83 o 
  -8   2  10      244.12      253.29     35.36 o 
  -7   2  10      166.24      217.29     33.63 o 
  -6   2  10       19.16       37.59     31.90 o 
  -5   2  10     2733.93     2500.18    103.48 o 
  -4   2  10        1.77       58.18     24.89 o 
  -3   2  10     1915.66     1912.74     58.64 o 
  -2   2  10       11.98       24.31     36.12 o 
  -1   2  10     9084.20     9474.40    213.54 o 
   0   2  10        2.01      117.30     36.39 o 
   1   2  10     4666.64     3976.01    185.33 o 
   2   2  10        1.76      138.11     48.40 o 
   3   2  10     1150.50     1193.77     95.86 o 
   4   2  10      111.68      135.87     68.28 o 
   5   2  10     2254.78     2140.23    268.87 o 
   6   2  10       14.89       64.32     62.90 o 
   7   2  10       52.95      171.76     77.54 o 
 -11   3  10       44.13      105.93     38.18 o 
 -10   3  10      184.20      211.69     44.56 o 
  -9   3  10       53.32       52.73     22.93 o 
  -8   3  10      417.59      487.41     41.48 o 
  -7   3  10      108.85       76.77     24.44 o 
  -6   3  10     2409.33     3194.22    112.82 o 
  -5   3  10     2248.79     2034.86    122.82 o 
  -4   3  10     1014.92      940.51     44.40 o 
  -3   3  10      178.31      218.90     41.67 o 
  -2   3  10     3201.55     3400.17     87.65 o 
  -1   3  10      169.50       81.58     48.02 o 
   0   3  10     5441.89     5390.80    234.20 o 
   1   3  10      266.25      213.12     49.18 o 
   2   3  10     1575.17     1538.09    137.28 o 
   3   3  10     2388.71     2558.92    150.04 o 
   4   3  10      986.87      827.24    138.88 o 
   5   3  10      492.10      814.22    144.15 o 
   6   3  10      450.38      241.90     80.75 o 
   7   3  10      122.18      134.72     77.66 o 
 -11   4  10        1.79      111.14     50.49 o 
 -10   4  10     1438.41     1714.08    232.31 o 
  -9   4  10      187.49      136.12     21.58 o 
  -8   4  10      354.01      300.61     55.44 o 
  -7   4  10      105.03      124.39     39.04 o 
  -6   4  10     1162.33     1398.04    105.72 o 
  -5   4  10     1183.97     1259.20    114.96 o 
  -4   4  10     2295.20     2038.16    121.33 o 
  -3   4  10     1569.22     1513.62     66.23 o 
  -2   4  10       81.39      127.69     40.71 o 
  -1   4  10      279.27      297.35     77.70 o 
   0   4  10       40.68      142.21     48.72 o 
   1   4  10       48.43       58.43     44.27 o 
   2   4  10      412.78      536.11     76.29 o 
   3   4  10       53.18      139.77     59.54 o 
   4   4  10     1212.21     1516.40    198.38 o 
   5   4  10       36.72      100.79     67.01 o 
   6   4  10      402.24      452.72    216.07 o 
   7   4  10      239.31      234.73     88.09 o 
 -11   5  10      625.42      482.73    122.02 o 
 -10   5  10       32.39      131.97     43.42 o 
  -9   5  10     1063.41     1179.60    148.44 o 
  -8   5  10      228.17      223.71     55.91 o 
  -7   5  10     2171.40     2438.47    208.17 o 
  -6   5  10      273.10      163.14     54.95 o 
  -5   5  10     2180.32     2249.55    119.00 o 
  -4   5  10       44.24       52.67     47.00 o 
  -3   5  10       16.45       39.59     37.16 o 
  -2   5  10     3041.85     2626.91    179.00 o 
  -1   5  10       17.09      101.66     41.80 o 
   0   5  10     1920.19     1906.69    114.11 o 
   1   5  10       52.50       84.53     87.18 o 
   2   5  10      134.72      262.93     74.17 o 
   3   5  10      996.92     1188.11    116.58 o 
   4   5  10       35.85       62.34    112.75 o 
   5   5  10       60.45      118.99    106.87 o 
   6   5  10       59.11      276.65    206.75 o 
 -10   6  10      203.20      118.49     42.97 o 
  -9   6  10       43.11      136.37     35.15 o 
  -8   6  10     1340.48     1518.49    154.81 o 
  -7   6  10      528.57      332.52     66.24 o 
  -6   6  10      541.04      682.19    110.08 o 
  -5   6  10     3817.55     3810.88    184.97 o 
  -4   6  10      476.21      709.41    120.90 o 
  -3   6  10     1067.94     1013.03    117.31 o 
  -2   6  10       95.97       65.25     19.65 o 
  -1   6  10     2808.67     2739.94    179.46 o 
   0   6  10        7.30       75.06     76.84 o 
   1   6  10     2254.69     2115.54    300.02 o 
   2   6  10     1669.67     1653.11    191.82 o 
   3   6  10      743.61      636.65    154.33 o 
   4   6  10      766.00      624.69    143.51 o 
   5   6  10      621.51      737.39    169.82 o 
   6   6  10       58.11       27.46     68.53 o 
 -10   7  10        6.01       79.23     49.40 o 
  -9   7  10      173.45      132.89     57.80 o 
  -8   7  10      188.11      159.38     72.04 o 
  -7   7  10        1.65      154.17     54.09 o 
  -6   7  10     1619.04     1819.27    189.99 o 
  -5   7  10       49.38       61.78     52.92 o 
  -4   7  10     3402.65     3418.74    215.83 o 
  -3   7  10      123.58      148.28     70.34 o 
  -2   7  10     3718.26     3850.04    174.80 o 
  -1   7  10      460.37      522.32     76.08 o 
   0   7  10     2745.36     2503.21    258.75 o 
   1   7  10      403.76      392.20     97.88 o 
   2   7  10      138.03      137.70     41.67 o 
   3   7  10        2.39      126.69     50.27 o 
   4   7  10      740.62      954.91    137.65 o 
   5   7  10       13.64      170.49     80.10 o 
  -9   8  10      178.75      148.18     70.51 o 
  -8   8  10      607.98      521.74     96.52 o 
  -7   8  10        1.13      121.64     44.86 o 
  -6   8  10      408.84      389.16     82.43 o 
  -5   8  10      452.06      550.51    107.07 o 
  -4   8  10      288.28      200.45     65.61 o 
  -3   8  10     1094.84      927.09    136.14 o 
  -2   8  10        5.37       89.86     28.03 o 
  -1   8  10     1834.27     1922.63    127.07 o 
   0   8  10      506.53      480.10     66.27 o 
   1   8  10     2532.62     2598.35    394.82 o 
   2   8  10       41.83       57.83     49.04 o 
   3   8  10     1378.62      516.84    202.39 o 
   4   8  10      591.54      994.29    242.83 o 
   5   8  10      222.85      192.25     66.60 o 
  -8   9  10       99.27      110.14     40.53 o 
  -7   9  10     1368.54     1667.54    148.60 o 
  -6   9  10      134.48      107.86     89.53 o 
  -5   9  10      454.92      322.74     89.35 o 
  -4   9  10        4.44       18.37     46.75 o 
  -3   9  10      182.84      266.39     90.09 o 
  -2   9  10       41.76       79.26    115.70 o 
  -1   9  10        1.04       72.42     24.74 o 
   0   9  10       52.31       36.83     20.51 o 
   1   9  10      166.75      286.43     66.85 o 
   2   9  10      211.40       79.57     51.09 o 
   3   9  10      180.37      218.91    161.03 o 
   4   9  10      192.71      104.71    134.28 o 
  -7  10  10      735.85      723.32    128.71 o 
  -6  10  10        3.25      137.56     42.99 o 
  -5  10  10      208.40      117.19     51.21 o 
  -4  10  10      354.89      314.23     79.32 o 
  -3  10  10      630.11      754.10    119.81 o 
  -2  10  10      738.39      696.78    240.16 o 
  -1  10  10      232.83      291.46     59.74 o 
   0  10  10      344.03      195.22     39.44 o 
   1  10  10      242.76      328.59     76.44 o 
   2  10  10        9.18      164.81     45.21 o 
   3  10  10      195.03      375.54    113.87 o 
  -6  11  10        0.57       78.68     40.30 o 
  -5  11  10       76.90      114.09     54.60 o 
  -4  11  10      589.37      726.79    122.40 o 
  -3  11  10       14.77       82.12     42.69 o 
  -2  11  10      942.34     1074.44    185.69 o 
  -1  11  10      132.98       88.84     48.72 o 
   0  11  10     1027.38     1040.29    114.52 o 
   1  11  10       33.78      114.74     94.34 o 
   2  11  10     1029.47     1386.27    277.70 o 
  -4  12  10      338.54      387.76     90.72 o 
  -3  12  10       77.63       79.29     48.76 o 
  -2  12  10       35.65       98.22     86.44 o 
  -1  12  10      575.18      435.54    208.21 o 
   0  12  10        4.58      145.17     77.25 o 
 -11   0  11     1590.37     1620.90    375.19 o 
  -9   0  11     1359.97     1789.15    253.35 o 
  -7   0  11    11492.29    14477.06    460.73 o 
  -5   0  11     4461.15     4977.30    189.83 o 
  -3   0  11     1184.23     1279.99    131.20 o 
  -1   0  11     4148.42     4894.01    247.08 o 
   1   0  11       83.36       84.38     59.11 o 
   3   0  11       60.30      341.45    137.86 o 
   5   0  11     1115.56     1520.02    268.18 o 
 -11   1  11      762.77      646.66    113.40 o 
 -10   1  11      359.54      357.62     56.41 o 
  -9   1  11       94.34       54.08     21.66 o 
  -8   1  11     1066.02     1087.90     78.78 o 
  -7   1  11       16.87       80.98     22.91 o 
  -6   1  11    11058.83    13840.36    229.15 o 
  -5   1  11     1355.93     1226.18     54.05 o 
  -4   1  11     1691.55     1750.97     70.65 o 
  -3   1  11     1049.55      946.40     59.22 o 
  -2   1  11     1067.93     1349.00     83.90 o 
  -1   1  11     2947.59     2753.00    136.09 o 
   0   1  11      812.49      924.54     90.58 o 
   1   1  11        0.84       76.63     36.82 o 
   2   1  11      224.14      285.90     57.05 o 
   3   1  11       25.85       35.78     53.64 o 
   4   1  11      107.31      262.91     81.31 o 
   5   1  11      468.28      593.68    183.71 o 
   6   1  11       42.94      184.77    163.82 o 
 -11   2  11       80.13       88.58     44.97 o 
 -10   2  11      843.47      914.66     85.58 o 
  -9   2  11        0.73       73.25     36.68 o 
  -8   2  11       71.02       97.92     22.45 o 
  -7   2  11       56.87      111.15     25.11 o 
  -6   2  11      328.91      247.62     42.11 o 
  -5   2  11       41.50       51.54     29.76 o 
  -4   2  11      122.59      131.74     28.54 o 
  -3   2  11      340.48      371.04     59.23 o 
  -2   2  11     2771.47     2490.32    110.98 o 
  -1   2  11     1041.08     1175.13     82.79 o 
   0   2  11     2068.59     1677.41     92.47 o 
   1   2  11      270.90      208.12     39.72 o 
   2   2  11      847.13      824.86     94.90 o 
   3   2  11      671.00      808.24    137.38 o 
   4   2  11     1232.24     1443.42    199.28 o 
   5   2  11        9.50       49.39     54.82 o 
   6   2  11      525.59      520.99    143.11 o 
 -11   3  11      336.29      140.97     51.06 o 
 -10   3  11       61.23       68.96     28.59 o 
  -9   3  11      252.40      134.97     31.50 o 
  -8   3  11      414.72      423.67     48.27 o 
  -7   3  11        1.44       21.74     31.97 o 
  -6   3  11      738.89      621.14     84.27 o 
  -5   3  11       73.70       54.03     16.35 o 
  -4   3  11      127.19       94.43     20.10 o 
  -3   3  11      155.07      179.88     28.14 o 
  -2   3  11        5.05       90.55     44.08 o 
  -1   3  11     1625.05     1500.30     82.29 o 
   0   3  11      220.90      261.99     69.86 o 
   1   3  11     1317.46     1208.08    107.09 o 
   2   3  11       11.26      149.43     54.39 o 
   3   3  11     1374.03      932.92    311.33 o 
   4   3  11        2.60       16.20     57.28 o 
   5   3  11     1302.10     1272.81    159.07 o 
   6   3  11       39.74      156.28     64.17 o 
 -10   4  11       71.85      116.47     39.07 o 
  -9   4  11      649.10      676.32    103.96 o 
  -8   4  11       44.49      125.80     35.63 o 
  -7   4  11     1815.02     2020.90    192.05 o 
  -6   4  11      282.03      227.43     58.01 o 
  -5   4  11     1752.54     1774.87    146.07 o 
  -4   4  11       16.22       46.79     13.34 o 
  -3   4  11     2175.42     2165.22     60.35 o 
  -2   4  11      217.24      207.05     66.75 o 
  -1   4  11     2640.22     2580.49     98.26 o 
   0   4  11      330.65      126.81     37.08 o 
   1   4  11     2628.34     2517.19    131.23 o 
   2   4  11     1526.16     1326.93    165.47 o 
   3   4  11      288.91      329.64    102.55 o 
   4   4  11      334.45      163.79    137.93 o 
   5   4  11      199.05      266.22     78.95 o 
   6   4  11      283.13      332.96    112.69 o 
 -10   5  11      352.02      283.26     79.52 o 
  -9   5  11       17.65       34.60     40.55 o 
  -8   5  11      717.51      741.53    114.31 o 
  -7   5  11       40.67       48.08     60.99 o 
  -6   5  11     1353.97     1661.74    119.20 o 
  -5   5  11      130.90      167.60     58.41 o 
  -4   5  11     2644.46     2941.76    202.78 o 
  -3   5  11      129.11       88.75     28.39 o 
  -2   5  11     2603.07     2417.81    200.62 o 
  -1   5  11      998.16      996.47    121.11 o 
   0   5  11     2535.69     2765.93    171.61 o 
   1   5  11      134.78      206.13     48.84 o 
   2   5  11     1027.63      917.13    115.68 o 
   3   5  11     2697.35     3134.25    361.17 o 
   4   5  11      260.86      262.80     86.01 o 
   5   5  11      280.48      274.56    118.45 o 
 -10   6  11      355.03      313.81     73.36 o 
  -9   6  11      279.01      244.77     53.00 o 
  -8   6  11       73.04      155.04     47.77 o 
  -7   6  11      513.80      571.67    100.53 o 
  -6   6  11       27.52      161.78     92.83 o 
  -5   6  11      678.77     1118.05    133.95 o 
  -4   6  11        0.94       33.15     61.09 o 
  -3   6  11      628.94      704.04    133.25 o 
  -2   6  11      493.40      318.53     44.28 o 
  -1   6  11      473.96      563.66     70.82 o 
   0   6  11     1271.73     1314.99    160.68 o 
   1   6  11      531.85      278.54     53.78 o 
   2   6  11      558.37      673.70    126.77 o 
   3   6  11       26.65      163.21     69.07 o 
   4   6  11     3245.33     4328.55    227.55 o 
   5   6  11        5.44       21.25     55.72 o 
  -9   7  11      298.32      151.19     66.97 o 
  -8   7  11       94.51      181.02     44.20 o 
  -7   7  11       79.61      124.58     43.46 o 
  -6   7  11      146.71      112.48     59.57 o 
  -5   7  11       21.06      127.42     58.93 o 
  -4   7  11        8.85       98.69     62.58 o 
  -3   7  11       22.28      122.32     98.70 o 
  -2   7  11       47.53       49.70     15.30 o 
  -1   7  11      456.76      417.77     61.13 o 
   0   7  11      135.08      111.58     34.89 o 
   1   7  11     2702.58     2987.30    477.50 o 
   2   7  11      171.25      147.86     48.01 o 
   3   7  11     1900.45     2487.68    257.38 o 
   4   7  11        0.49       99.95     65.04 o 
  -8   8  11        0.04       82.58     37.21 o 
  -7   8  11      889.49      805.30    112.22 o 
  -6   8  11       31.61       98.41     54.75 o 
  -5   8  11     1009.87     1029.53    132.86 o 
  -4   8  11      207.64      177.52     77.12 o 
  -3   8  11      806.96      839.94    156.77 o 
  -2   8  11      125.07      107.99     18.42 o 
  -1   8  11     1240.81      969.83    137.10 o 
   0   8  11      570.17      504.64     74.91 o 
   1   8  11        0.93       36.58     30.84 o 
   2   8  11      200.95      265.96     81.36 o 
   3   8  11       19.51       79.56    108.56 o 
   4   8  11      189.58      245.38    123.63 o 
  -8   9  11      511.95      458.81    113.84 o 
  -7   9  11        0.13      190.56     51.10 o 
  -6   9  11      645.24      852.24    141.03 o 
  -5   9  11      136.44      118.85     72.07 o 
  -4   9  11      830.05      902.36    115.27 o 
  -3   9  11        1.50       47.05     69.30 o 
  -2   9  11     1104.83      923.50    146.60 o 
  -1   9  11        3.39      138.37     27.97 o 
   0   9  11      375.33      295.58    110.50 o 
   1   9  11       67.05       46.68     65.25 o 
   2   9  11      108.84      103.16     60.17 o 
   3   9  11      268.92      411.63    186.99 o 
  -6  10  11        0.45       60.44     41.74 o 
  -5  10  11      656.37      748.26    146.18 o 
  -4  10  11      190.63      362.69     79.67 o 
  -3  10  11      132.13      151.78    115.13 o 
  -2  10  11      435.21      265.21     85.09 o 
  -1  10  11       34.16      176.25     67.29 o 
   0  10  11      108.61      150.61     45.45 o 
   1  10  11       52.68       52.21     44.50 o 
   2  10  11      498.39      609.91    159.32 o 
  -4  11  11      189.01      193.38     56.96 o 
  -3  11  11      165.79      196.91     95.16 o 
  -2  11  11       86.95       48.45    114.03 o 
  -1  11  11      213.10      217.19     70.70 o 
   0  11  11       88.59      383.69    196.02 o 
 -10   0  12        0.31       16.35     79.56 o 
  -8   0  12      205.55      189.37    141.07 o 
  -6   0  12     8108.39    10699.26    289.67 o 
  -4   0  12      805.03      919.69     83.25 o 
  -2   0  12     6139.70     6903.73    619.86 o 
   0   0  12     3966.90     4159.69    298.47 o 
   2   0  12     3591.43     4775.08    280.37 o 
   4   0  12     1369.93     1472.77    236.87 o 
 -10   1  12       83.11       37.38     27.04 o 
  -9   1  12       23.44      108.47     38.86 o 
  -8   1  12      233.91      184.25     38.81 o 
  -7   1  12       29.97       98.67     23.71 o 
  -6   1  12      579.11      656.73     83.49 o 
  -5   1  12      564.73      564.05     46.27 o 
  -4   1  12      282.00      269.01     38.09 o 
  -3   1  12     1556.28     1525.47     60.50 o 
  -2   1  12      171.19      233.87     41.54 o 
  -1   1  12     6147.59     6111.43    205.43 o 
   0   1  12       36.02      177.69     58.35 o 
   1   1  12     1357.87     1371.50    102.52 o 
   2   1  12      407.60      326.57    119.29 o 
   3   1  12     2114.42     2394.05    404.27 o 
   4   1  12       97.33      139.11    123.54 o 
   5   1  12      715.45      570.03    150.92 o 
 -10   2  12      110.85      179.37     73.82 o 
  -9   2  12      404.91      436.15     63.51 o 
  -8   2  12       56.66       73.74     16.88 o 
  -7   2  12      819.12      816.39     95.82 o 
  -6   2  12      154.42      177.21     27.46 o 
  -5   2  12     2690.15     3142.52    102.35 o 
  -4   2  12       96.82       84.26     23.57 o 
  -3   2  12      305.67      339.21     38.31 o 
  -2   2  12        6.34       81.37     38.43 o 
  -1   2  12      437.60      443.00     58.36 o 
   0   2  12       68.13       70.87     56.48 o 
   1   2  12       64.33      103.70     62.99 o 
   2   2  12       50.02       87.47     58.45 o 
   3   2  12      745.85      938.93    221.12 o 
   4   2  12        8.92       17.60     57.39 o 
   5   2  12      451.67      530.85    166.09 o 
 -10   3  12      434.34      403.08    211.33 o 
  -9   3  12       23.47       46.25     35.74 o 
  -8   3  12      625.69      626.01     86.33 o 
  -7   3  12      365.11      284.41     54.22 o 
  -6   3  12      785.32      883.03     79.21 o 
  -5   3  12       18.23       50.78     31.50 o 
  -4   3  12       90.42      112.32     23.78 o 
  -3   3  12      195.09      217.14     33.73 o 
  -2   3  12       93.04      132.64     31.26 o 
  -1   3  12     1010.65     1106.22    112.44 o 
   0   3  12        7.16       71.46     53.56 o 
   1   3  12      283.98      198.77     69.67 o 
   2   3  12      651.60      366.41     79.06 o 
   3   3  12      312.52      239.39     69.47 o 
   4   3  12       22.57      173.85     92.87 o 
   5   3  12      107.82      201.08    113.48 o 
 -10   4  12        1.26       60.53     39.18 o 
  -9   4  12      329.67      284.00     61.46 o 
  -8   4  12      458.92      380.21     98.41 o 
  -7   4  12        3.01       81.02     56.92 o 
  -6   4  12      907.34      937.06    145.58 o 
  -5   4  12      120.97      109.38     45.30 o 
  -4   4  12      358.43      243.98     31.33 o 
  -3   4  12       30.47       72.43     20.24 o 
  -2   4  12     2787.55     2722.75    116.48 o 
  -1   4  12        5.55      119.44     43.14 o 
   0   4  12     1206.19     1136.41    203.31 o 
   1   4  12       31.24       99.11     59.96 o 
   2   4  12     2723.04     3111.56    291.47 o 
   3   4  12      116.68      194.22    101.59 o 
   4   4  12     1486.87     1778.59    202.27 o 
   5   4  12       10.43      144.14    122.29 o 
  -9   5  12      173.61      121.14     34.13 o 
  -8   5  12       48.58      151.27     39.42 o 
  -7   5  12     1244.28     1427.76    172.34 o 
  -6   5  12      492.46      378.91    103.24 o 
  -5   5  12     1677.12     1949.98    241.97 o 
  -4   5  12      633.15      667.84    139.62 o 
  -3   5  12     1152.63     1115.59    109.05 o 
  -2   5  12        1.07       91.03     39.62 o 
  -1   5  12     1732.12     1837.01     93.83 o 
   0   5  12      164.65      218.08     81.63 o 
   1   5  12      196.89      162.61     47.65 o 
   2   5  12      848.86      975.86    153.65 o 
   3   5  12     1800.45     1578.52    183.20 o 
   4   5  12      690.23      505.29    135.81 o 
  -9   6  12      667.17      719.52    144.21 o 
  -8   6  12      345.31      336.38     65.04 o 
  -7   6  12     1026.78     1323.07    369.43 o 
  -6   6  12      525.75      644.42    124.32 o 
  -5   6  12      118.56      351.29    108.76 o 
  -4   6  12      325.56      275.12     95.38 o 
  -3   6  12       33.92      -12.18     55.38 o 
  -2   6  12       81.89       85.64     42.55 o 
  -1   6  12       83.95       26.22     37.15 o 
   0   6  12      222.34      176.23     45.36 o 
   1   6  12       58.08      135.79     44.81 o 
   2   6  12      238.72      131.75     71.20 o 
   3   6  12       71.35      162.88     61.22 o 
   4   6  12      272.12      194.79     68.78 o 
  -8   7  12     1192.39     1312.91    213.60 o 
  -7   7  12       33.67      147.42     79.65 o 
  -6   7  12      702.91      787.30    113.87 o 
  -5   7  12       20.19      338.08    140.69 o 
  -4   7  12       29.14      230.35     78.93 o 
  -3   7  12      119.80      190.91     68.62 o 
  -2   7  12      164.12      133.20     42.27 o 
  -1   7  12      184.96       95.50     28.83 o 
   0   7  12        0.20       74.21     42.49 o 
   1   7  12      316.34      133.42     45.43 o 
   2   7  12        3.20      107.07     83.13 o 
   3   7  12       54.30      -12.86     47.75 o 
  -7   8  12        7.29       91.83     41.06 o 
  -6   8  12      549.91      606.96    116.93 o 
  -5   8  12      148.85      202.96     74.56 o 
  -4   8  12      646.91      545.43    146.72 o 
  -3   8  12      372.86      248.89     77.91 o 
  -2   8  12     1006.71      895.64     83.29 o 
  -1   8  12       83.76       68.53     33.23 o 
   0   8  12      199.57      403.21     91.37 o 
   1   8  12       33.09       87.33     93.88 o 
   2   8  12      112.80       -4.64     37.99 o 
  -6   9  12       18.01      174.90     74.71 o 
  -5   9  12      699.92      838.75    159.35 o 
  -4   9  12      217.53      329.77    192.09 o 
  -3   9  12      746.42      919.21    186.20 o 
  -2   9  12      350.71      302.88    103.24 o 
  -1   9  12      955.12     1029.03    156.22 o 
   0   9  12       18.13      150.00     43.21 o 
   1   9  12      433.09      673.47    182.35 o 
  -5  10  12      427.98      319.73    117.31 o 
  -4  10  12      117.47      180.42    104.76 o 
  -3  10  12       22.64       73.62     61.02 o 
  -2  10  12      144.07      405.53    119.40 o 
  -1  10  12        0.11       93.44     79.18 o 
   0  10  12      978.66      861.42    228.68 o 
  -9   0  13      283.75      179.80    108.26 o 
  -7   0  13       50.74       13.55     43.31 o 
  -5   0  13       81.15       31.07     26.80 o 
  -3   0  13     1187.00      881.67    173.25 o 
  -1   0  13      859.96      590.51     98.78 o 
   1   0  13      922.85      833.91    139.12 o 
   3   0  13     3970.53     3624.90    488.57 o 
 -10   1  13      193.49       69.75     84.91 o 
  -9   1  13      177.16      242.37     65.40 o 
  -8   1  13      259.58      154.52     32.69 o 
  -7   1  13     1836.81     1778.55    165.39 o 
  -6   1  13       63.45      134.18     37.48 o 
  -5   1  13      211.67      200.57     47.85 o 
  -4   1  13       96.89      139.99     27.27 o 
  -3   1  13      908.85     1039.93     58.08 o 
  -2   1  13       31.81       53.61     28.25 o 
  -1   1  13      199.17      170.37     40.27 o 
   0   1  13      634.20      360.85    109.62 o 
   1   1  13       68.44      167.80     70.72 o 
   2   1  13     1932.12     2037.59    211.36 o 
   3   1  13      608.57      498.27    186.96 o 
   4   1  13      694.09      607.78    150.97 o 
 -10   2  13      260.45      290.88    126.13 o 
  -9   2  13        6.36      138.61     40.12 o 
  -8   2  13     1147.53     1448.26    126.92 o 
  -7   2  13        3.14       60.77     22.82 o 
  -6   2  13      733.10      853.56     63.81 o 
  -5   2  13      131.29      135.62     37.82 o 
  -4   2  13     1207.09     1191.06     94.83 o 
  -3   2  13        7.87      106.24     28.17 o 
  -2   2  13     3319.53     3615.40    149.03 o 
  -1   2  13       70.36       99.57     43.07 o 
   0   2  13      845.47     1016.90    125.73 o 
   1   2  13       98.99      145.86     46.99 o 
   2   2  13       93.22      113.34    171.35 o 
   3   2  13      491.02      330.32     97.11 o 
   4   2  13      550.91      702.58    169.88 o 
  -9   3  13      363.63      530.61     98.56 o 
  -8   3  13       16.59       47.68     29.39 o 
  -7   3  13     1290.40     1582.63    198.60 o 
  -6   3  13        4.39       25.02     17.51 o 
  -5   3  13     1801.49     1906.98    129.93 o 
  -4   3  13      174.33      120.90     24.48 o 
  -3   3  13     2616.70     2915.31    183.46 o 
  -2   3  13      136.72      175.91     45.75 o 
  -1   3  13     1361.59     1209.44    125.16 o 
   0   3  13        1.14      150.97     52.88 o 
   1   3  13       68.08       62.11     75.15 o 
   2   3  13      134.79      243.67     86.33 o 
   3   3  13       12.59       50.51     49.33 o 
   4   3  13      402.63      544.28    146.15 o 
  -9   4  13       16.21      123.77     32.49 o 
  -8   4  13      102.95       54.65     24.68 o 
  -7   4  13      164.24      184.08    110.70 o 
  -6   4  13      116.13      280.43     78.63 o 
  -5   4  13        0.25       67.30     49.54 o 
  -4   4  13      213.94      287.01     34.56 o 
  -3   4  13      563.18      530.57     79.85 o 
  -2   4  13      469.64      472.86     74.78 o 
  -1   4  13      286.54      241.19     57.51 o 
   0   4  13      581.35      590.39    103.71 o 
   1   4  13     1300.98     1330.03    124.65 o 
   2   4  13      199.43      244.27    113.54 o 
   3   4  13     1541.70     1683.38    344.29 o 
   4   4  13       13.46      229.78     69.50 o 
  -9   5  13        1.96       48.43     43.42 o 
  -8   5  13      128.23      144.93     45.72 o 
  -7   5  13      711.34      627.80    176.22 o 
  -6   5  13       98.77      138.55     62.53 o 
  -5   5  13       96.62      134.67     55.46 o 
  -4   5  13      176.17      213.60     91.47 o 
  -3   5  13      223.92      115.12     37.18 o 
  -2   5  13      553.18      293.65     80.87 o 
  -1   5  13      380.36      303.55     67.38 o 
   0   5  13     2344.45     2529.60    187.74 o 
   1   5  13      294.02      302.06     75.39 o 
   2   5  13      578.25      602.30    151.31 o 
   3   5  13       16.58       89.22     46.56 o 
  -8   6  13     1335.33     1448.82    222.65 o 
  -7   6  13       30.63       85.01     68.98 o 
  -6   6  13     1377.96     1463.54    148.53 o 
  -5   6  13      342.96      165.68    118.21 o 
  -4   6  13     1292.77     1575.27    267.00 o 
  -3   6  13       92.70       64.73     24.13 o 
  -2   6  13     2629.00     2579.33    191.06 o 
  -1   6  13      361.26      160.24     41.36 o 
   0   6  13       57.05       72.64     36.01 o 
   1   6  13       35.84       45.40     42.74 o 
   2   6  13        0.55       46.68     92.33 o 
   3   6  13      239.97      310.49     89.21 o 
  -7   7  13     1041.22     1186.57    211.81 o 
  -6   7  13       13.96      146.79     55.24 o 
  -5   7  13     1124.19     1279.93    159.44 o 
  -4   7  13        2.39       44.67     51.66 o 
  -3   7  13     1111.99     1337.48    372.08 o 
  -2   7  13      176.77      134.68     53.76 o 
  -1   7  13     1631.31     1534.55    139.92 o 
   0   7  13      107.72      138.83     59.03 o 
   1   7  13      369.54      414.48    106.41 o 
   2   7  13      360.21      356.62    105.66 o 
  -6   8  13      408.21      272.11     98.01 o 
  -5   8  13       58.46       36.91     72.07 o 
  -4   8  13     1205.58     1024.18    227.92 o 
  -3   8  13      754.47     1160.58    240.81 o 
  -2   8  13      395.07      187.40    197.26 o 
  -1   8  13      615.67      643.90    325.56 o 
   0   8  13      178.26      221.83     51.30 o 
   1   8  13      612.64      957.22    246.63 o 
  -4   9  13        0.69      120.96     61.22 o 
  -3   9  13        0.02      280.30     96.28 o 
  -2   9  13      158.10      293.69     95.02 o 
  -1   9  13       21.48       87.13    102.71 o 
  -8   0  14     5874.98     7361.05   1663.42 o 
  -6   0  14      390.27      461.79    121.85 o 
  -4   0  14      317.47      264.20     63.88 o 
  -2   0  14        4.81       43.01     42.07 o 
   0   0  14      170.59      167.96     79.72 o 
   2   0  14      642.89      347.98    131.50 o 
  -9   1  14      779.99      613.32    167.44 o 
  -8   1  14      282.43      196.34     49.63 o 
  -7   1  14      634.30      708.79     89.31 o 
  -6   1  14       65.28       93.61     19.55 o 
  -5   1  14      341.57      234.38     43.55 o 
  -4   1  14     1584.85     1622.39    113.16 o 
  -3   1  14      390.47      356.72     46.65 o 
  -2   1  14     2215.99     2182.77    181.33 o 
  -1   1  14      179.18      241.29     55.87 o 
   0   1  14      237.93      205.39    114.51 o 
   1   1  14      187.00      277.66     96.25 o 
   2   1  14      350.42      285.75    106.67 o 
   3   1  14      279.07      177.06     97.96 o 
  -9   2  14        2.34       86.65     60.98 o 
  -8   2  14        5.22       85.07     37.98 o 
  -7   2  14      736.47      446.05    101.23 o 
  -6   2  14        0.03       61.98     23.50 o 
  -5   2  14      912.44     1019.27     64.19 o 
  -4   2  14       61.93      140.90     29.37 o 
  -3   2  14     3435.18     3790.02    174.55 o 
  -2   2  14       34.91      136.54     57.78 o 
  -1   2  14     1040.64     1039.21    116.18 o 
   0   2  14      196.81      188.19     48.43 o 
   1   2  14      595.57      849.39    137.74 o 
   2   2  14      185.18      206.05     64.11 o 
   3   2  14     1009.33     1012.84    266.49 o 
  -8   3  14      228.65      229.20     58.84 o 
  -7   3  14      958.15      868.90    143.39 o 
  -6   3  14       73.25       44.27     87.63 o 
  -5   3  14       75.53       74.77     38.54 o 
  -4   3  14      802.24      894.77     74.44 o 
  -3   3  14       89.51      116.46     32.70 o 
  -2   3  14     1698.87     1625.59    117.64 o 
  -1   3  14       32.59        9.56     58.59 o 
   0   3  14     1109.17     1104.09    109.01 o 
   1   3  14     1494.93     1538.12    171.55 o 
   2   3  14      846.40      901.16    195.86 o 
  -8   4  14      445.69      292.36     85.32 o 
  -7   4  14      306.51      277.90     92.03 o 
  -6   4  14      800.87     1012.13    206.70 o 
  -5   4  14      115.36       81.80     43.82 o 
  -4   4  14       31.70       80.98     29.93 o 
  -3   4  14        4.05       72.17     62.08 o 
  -2   4  14      318.90      264.99     47.14 o 
  -1   4  14       35.93       59.44     31.69 o 
   0   4  14       26.43       58.80     33.82 o 
   1   4  14        2.94      104.31     51.27 o 
   2   4  14      215.09      157.68    146.19 o 
  -7   5  14      872.25      768.73    152.82 o 
  -6   5  14        0.05       67.54     53.66 o 
  -5   5  14      127.46      124.87     50.66 o 
  -4   5  14     1277.09     1308.33    168.97 o 
  -3   5  14      223.51      171.71    127.18 o 
  -2   5  14      531.93      411.40     76.63 o 
  -1   5  14      261.59      213.10     53.24 o 
   0   5  14      102.59      131.22     92.36 o 
   1   5  14      118.61      100.39     54.47 o 
  -7   6  14      454.62      327.12    132.58 o 
  -6   6  14      208.85      172.98     58.10 o 
  -5   6  14      118.59      276.55     89.19 o 
  -4   6  14        1.22      183.64     86.48 o 
  -3   6  14      702.91      322.27    197.99 o 
  -2   6  14       33.27       46.19     33.28 o 
  -1   6  14      882.23      915.52    163.13 o 
   0   6  14      158.48      110.49     55.99 o 
   1   6  14     1195.80      941.77    235.17 o 
  -5   7  14       42.60      290.87    100.04 o 
  -4   7  14      695.95      571.47    146.91 o 
  -3   7  14        2.88      166.76     66.50 o 
  -2   7  14      884.26      615.34    304.78 o 
  -1   7  14      114.72      116.62     59.57 o 
   0   7  14      148.27      229.56     83.74 o 
  -7   0  15      606.42      434.93    118.45 o 
  -5   0  15      542.47      308.14    146.18 o 
  -3   0  15     2751.46     3391.74    252.72 o 
  -1   0  15      416.65      752.15    229.40 o 
   1   0  15      304.60      356.85    154.70 o 
  -7   1  15      112.01       86.88     46.88 o 
  -6   1  15      479.08      330.85     81.33 o 
  -5   1  15       34.73       28.06     19.26 o 
  -4   1  15      597.67      784.72     86.98 o 
  -3   1  15      179.99      149.94     29.48 o 
  -2   1  15      667.84      699.76     93.98 o 
  -1   1  15       31.03       57.47     46.10 o 
   0   1  15      410.74      351.46     97.99 o 
   1   1  15       77.28      165.19     92.80 o 
  -7   2  15       11.14       65.90     84.61 o 
  -6   2  15        1.51       76.07     38.51 o 
  -5   2  15      122.42      165.16     45.19 o 
  -4   2  15      154.54      108.06     35.46 o 
  -3   2  15      296.16      240.44     38.85 o 
  -2   2  15      213.68      206.57     91.48 o 
  -1   2  15       13.88      123.30     48.57 o 
   0   2  15      334.42      449.64    122.98 o 
   1   2  15      102.48       -1.95     38.25 o 
  -7   3  15       11.63       83.71     40.61 o 
  -6   3  15        0.37      126.26     82.77 o 
  -5   3  15        8.84       89.38     44.95 o 
  -4   3  15       44.40      102.79     30.74 o 
  -3   3  15      227.33      157.49     32.41 o 
  -2   3  15      179.28      191.79     82.47 o 
  -1   3  15      398.02      310.15     74.19 o 
   0   3  15      181.81      251.25     71.22 o 
  -6   4  15       73.72       87.92     45.58 o 
  -5   4  15      843.44      872.89    194.34 o 
  -4   4  15        0.16       42.76     46.60 o 
  -3   4  15     1029.52     1165.53    194.22 o 
  -2   4  15      319.70      172.58     39.40 o 
  -1   4  15     1112.63      972.77    167.42 o 
   0   4  15      316.65      232.54     61.50 o 
  -5   5  15       36.86       69.82     60.01 o 
  -4   5  15     1066.22     1316.64    276.05 o 
  -3   5  15      116.07      101.78     62.34 o 
  -2   5  15      675.26      463.45    116.10 o 
  -1   5  15       41.75      124.01     40.62 o 
  -4   0  16     1515.27     1822.50    433.55 o 
  -2   0  16     1025.69     1041.25    259.00 o 
  -5   1  16      441.53      417.59     72.84 o 
  -4   1  16       71.86      109.78     30.70 o 
  -3   1  16     1515.69     1337.57    224.59 o 
  -2   1  16        4.85      115.35     44.22 o 
  -4   2  16       30.77       87.76     33.99 o 
  -3   2  16      294.12      279.68     55.68 o 
  -2   2  16       76.18       80.50     39.78 o 
                                                 
